# Supplementary material for: Bis(4-amino­benzene­sulfonato-κO)bis­(propane-1,3-diamine-κ2 N,N′)copper(II) dihydrate
Source: Acta Crystallogr Sect E Struct Rep Online. 2009 Nov 25;65(Pt 12):m1678–9. doi: 10.1107/S1600536809049769 (PMC2972104; doi:10.1107/S1600536809049769)
Supplement: Supplementary file 1 [file e-65-m1678-sup1.cif]

##############################################################################
###                                                                        ###
###        Electronic paper (Acta Crystallographica Section E)             ###
###                                                                        ###
##############################################################################
#                                                                            #
# This CIF contains the data in a paper accepted for publication in Acta     #
# Crystallographica Section E. It conforms to the requirements of Notes      #
# for Authors for Section E, and has been peer reviewed under the auspices   #
# of the IUCr Commission on Journals.                                        #
#                                                                            #
# Full details of the Crystallographic Information File format               #
# are given in the paper "The Crystallographic Information File (CIF):       #
# a New Standard Archive File for Crystallography" by S. R. Hall, F. H.      #
# Allen and I. D. Brown [Acta Cryst. (1991), A47, 655-685].                  #
#                                                                            #
# The current version of the core CIF dictionary is obtainable from          #
# ftp://ftp.iucr.org/pub/cif_core.dic. The current version number is 2.4.    #
#                                                                            #
# Software is freely available for graphical display of the structure(s) in  #
# this CIF.  For information consult the CIF home page http://www.iucr.org/  #
# cif/home.html                                                              #
#                                                                            #
# This file may be used for bona fide research purposes within the           #
# scientific community so long as proper attribution is given to the journal # 
# article from which it was obtained.                                        #
#                                                                            #
##############################################################################
                                             
data_I
_audit_creation_method     SHELXL-97
_chemical_name_systematic
;
Bis(4-aminobenzenesulfonato-\k<i>O</i>)bis(propane-1,3-diamine-
\k^2^<i>N</i>,<i>N</i>')copper(II) dihydrate
;
_chemical_name_common     ?
_chemical_formula_moiety     'C18 H32 Cu N6 O6 S2, 2(H2 O)'
_chemical_formula_sum     'C18 H36 Cu N6 O8 S2'
_chemical_formula_iupac     '[Cu (C3 H10 N2)2 (C6 H6 N O3 S)2], 2H2 O'
_chemical_formula_weight     592.19
_chemical_melting_point     ?
_symmetry_cell_setting     Monoclinic
_symmetry_space_group_name_H-M     'P 21/c'
_symmetry_space_group_name_HALL     '-P 2ybc'
loop_
    _symmetry_equiv_pos_as_xyz
    'x, y, z'
    '-x, y+1/2, -z+1/2'
    '-x, -y, -z'
    'x, -y-1/2, z-1/2'
_cell_length_a     9.51710(10)
_cell_length_b     10.3875(4)
_cell_length_c     13.1646(5)
_cell_angle_alpha     90.00
_cell_angle_beta     101.256(2)
_cell_angle_gamma     90.00
_cell_volume     1276.40(7)
_cell_formula_units_Z     2
_cell_measurement_reflns_used     2312
_cell_measurement_theta_min     2.18
_cell_measurement_theta_max     25.05
_cell_measurement_temperature     293(2)
_exptl_crystal_description     prism
_exptl_crystal_colour     blue
_exptl_crystal_size_max     0.48
_exptl_crystal_size_mid     0.20
_exptl_crystal_size_min     0.18
_exptl_crystal_density_diffrn     1.541
_exptl_crystal_density_meas     ?
_exptl_crystal_density_method     'not measured'
_exptl_crystal_F_000     622
_exptl_absorpt_coefficient_mu     1.073
_exptl_absorpt_correction_type     multi-scan
_exptl_absorpt_process_details     '(SADABS; Sheldrick, 1996)'
_exptl_absorpt_correction_T_min     0.6268
_exptl_absorpt_correction_T_max     0.8302
_diffrn_ambient_temperature     293(2)
_diffrn_radiation_type     MoK\a
_diffrn_radiation_wavelength     0.71073
_diffrn_radiation_source     'fine-focus sealed tube'
_diffrn_radiation_monochromator     graphite
_diffrn_measurement_device_type     'Siemens SMART 1000 CCD'
_diffrn_measurement_method     '\f and \w scans'
_diffrn_detector_area_resol_mean     ?
_diffrn_reflns_number     3629
_diffrn_reflns_av_R_equivalents     0.0243
_diffrn_reflns_av_sigmaI/netI     0.0321
_diffrn_reflns_theta_min     2.18
_diffrn_reflns_theta_max     25.05
_diffrn_reflns_theta_full     25.05
_diffrn_measured_fraction_theta_max     0.986
_diffrn_measured_fraction_theta_full     0.986
_diffrn_reflns_limit_h_min     -9
_diffrn_reflns_limit_h_max     11
_diffrn_reflns_limit_k_min     -7
_diffrn_reflns_limit_k_max     12
_diffrn_reflns_limit_l_min     -15
_diffrn_reflns_limit_l_max     10
_diffrn_standards_number     ?
_diffrn_standards_interval_count     ?
_diffrn_standards_interval_time     ?
_diffrn_standards_decay_%     ?
_reflns_number_total     2230
_reflns_number_gt     1889
_reflns_threshold_expression     I>2\s(I)
_refine_ls_structure_factor_coef     Fsqd
_refine_ls_matrix_type     full
_refine_ls_R_factor_all     0.0591
_refine_ls_R_factor_gt     0.0475
_refine_ls_wR_factor_gt     0.1199
_refine_ls_wR_factor_ref     0.1318
_refine_ls_goodness_of_fit_ref     1.087
_refine_ls_restrained_S_all     1.091
_refine_ls_number_reflns     2230
_refine_ls_number_parameters     161
_refine_ls_number_restraints     3
_refine_ls_hydrogen_treatment     constr
_refine_ls_weighting_scheme     calc
_refine_ls_weighting_details
         'calc w=1/[\s^2^(Fo^2^)+(0.0669P)^2^+1.3129P] where P=(Fo^2^+2Fc^2^)/3'
_atom_sites_solution_hydrogens     geom
_atom_sites_solution_primary     direct
_atom_sites_solution_secondary     difmap
_refine_ls_shift/su_max     0.000
_refine_ls_shift/su_mean     0.000
_refine_diff_density_max     0.481
_refine_diff_density_min     -0.407
_refine_ls_extinction_method     'SHELXL97 (Sheldrick, 2008)'
_refine_ls_extinction_coef     0.054(4)
_refine_ls_extinction_expression
                                  'Fc^*^=kFc[1+0.001xFc^2^\l^3^/sin(2\q)]^-1/4^'
loop_
    _atom_type_symbol
    _atom_type_description
    _atom_type_scat_dispersion_real
    _atom_type_scat_dispersion_imag
    _atom_type_scat_source
    'C' 'C' 0.0033 0.0016
                         'International Tables Vol C Tables 4.2.6.8 and 6.1.1.4'
    'H' 'H' 0.0000 0.0000
                         'International Tables Vol C Tables 4.2.6.8 and 6.1.1.4'
    'N' 'N' 0.0061 0.0033
                         'International Tables Vol C Tables 4.2.6.8 and 6.1.1.4'
    'O' 'O' 0.0106 0.0060
                         'International Tables Vol C Tables 4.2.6.8 and 6.1.1.4'
    'S' 'S' 0.1246 0.1234
                         'International Tables Vol C Tables 4.2.6.8 and 6.1.1.4'
    'Cu' 'Cu' 0.3201 1.2651
                         'International Tables Vol C Tables 4.2.6.8 and 6.1.1.4'
_computing_data_collection     'SMART (Siemens, 1996)'
_computing_cell_refinement     'SAINT (Siemens, 1996)'
_computing_data_reduction     'SAINT (Siemens, 1996)'
_computing_structure_solution     'SHELXS97 (Sheldrick, 2008)'
_computing_structure_refinement     'SHELXL97 (Sheldrick, 2008)'
_computing_molecular_graphics     'SHELXTL (Sheldrick, 2008)'
_computing_publication_material     'SHELXTL (Sheldrick, 2008)'
loop_
    _atom_site_type_symbol
    _atom_site_label
    _atom_site_fract_x
    _atom_site_fract_y
    _atom_site_fract_z
    _atom_site_U_iso_or_equiv
    _atom_site_adp_type
    _atom_site_calc_flag
    _atom_site_refinement_flags
    _atom_site_occupancy
    _atom_site_disorder_assembly
    _atom_site_disorder_group
    Cu Cu 0.5000 0.0000 0.5000 0.0387(3) Uani d S 1 . .
    N N1 0.3723(3) -0.1305(3) 0.5539(2) 0.0470(7) Uani d . 1 . .
    H H1A 0.3788 -0.2043 0.5193 0.056 Uiso calc R 1 . .
    H H1B 0.4125 -0.1457 0.6205 0.056 Uiso calc R 1 . .
    N N2 0.3801(3) 0.1490(3) 0.5351(2) 0.0457(7) Uani d . 1 . .
    H H2A 0.4171 0.1731 0.6005 0.055 Uiso calc R 1 . .
    H H2B 0.3929 0.2153 0.4938 0.055 Uiso calc R 1 . .
    C C1 0.2183(4) -0.1079(4) 0.5506(3) 0.0565(10) Uani d . 1 . .
    H H1C 0.1820 -0.1742 0.5905 0.068 Uiso calc R 1 . .
    H H1D 0.1669 -0.1143 0.4796 0.068 Uiso calc R 1 . .
    C C2 0.1902(4) 0.0226(4) 0.5934(3) 0.0537(10) Uani d . 1 . .
    H H2C 0.0902 0.0277 0.5990 0.064 Uiso calc R 1 . .
    H H2D 0.2476 0.0314 0.6625 0.064 Uiso calc R 1 . .
    C C3 0.2240(4) 0.1327(4) 0.5273(3) 0.0519(9) Uani d . 1 . .
    H H3A 0.1794 0.1169 0.4557 0.062 Uiso calc R 1 . .
    H H3B 0.1840 0.2116 0.5491 0.062 Uiso calc R 1 . .
    O O1W 0.5872(4) -0.1325(5) 0.1104(5) 0.147(2) Uani d D 1 . .
    H H1WA 0.5115 -0.0876 0.0934 0.221 Uiso d RD 1 . .
    H H1WB 0.5700 -0.1840 0.1563 0.221 Uiso d RD 1 . .
    S S 0.31964(10) 0.04586(13) 0.21957(7) 0.0585(4) Uani d . 1 . .
    O O1 0.3474(3) -0.0243(3) 0.3153(3) 0.0735(10) Uani d . 1 . .
    O O2 0.3401(4) -0.0303(6) 0.1333(3) 0.156(3) Uani d . 1 . .
    O O3 0.4010(3) 0.1646(4) 0.2294(3) 0.0936(13) Uani d . 1 . .
    C C11 0.1360(4) 0.0876(4) 0.1932(2) 0.0435(8) Uani d . 1 . .
    C C12 0.0384(4) 0.0061(4) 0.1338(3) 0.0488(9) Uani d . 1 . .
    H H12A 0.0702 -0.0675 0.1050 0.059 Uiso calc R 1 . .
    C C13 -0.1068(4) 0.0337(4) 0.1168(3) 0.0527(10) Uani d . 1 . .
    H H13A -0.1717 -0.0220 0.0770 0.063 Uiso calc R 1 . .
    C C14 -0.1565(4) 0.1431(4) 0.1584(3) 0.0483(9) Uani d . 1 . .
    C C15 -0.0568(4) 0.2261(4) 0.2159(3) 0.0523(9) Uani d . 1 . .
    H H15A -0.0880 0.3016 0.2424 0.063 Uiso calc R 1 . .
    C C16 0.0875(4) 0.1982(4) 0.2342(3) 0.0493(9) Uani d . 1 . .
    H H16A 0.1525 0.2538 0.2741 0.059 Uiso calc R 1 . .
    N N3 -0.3017(3) 0.1723(4) 0.1411(3) 0.0680(10) Uani d . 1 . .
    H H3D -0.3627 0.1219 0.1039 0.082 Uiso calc R 1 . .
    H H3C -0.3305 0.2407 0.1676 0.082 Uiso calc R 1 . .
loop_
    _atom_site_aniso_label
    _atom_site_aniso_U_11
    _atom_site_aniso_U_22
    _atom_site_aniso_U_33
    _atom_site_aniso_U_12
    _atom_site_aniso_U_13
    _atom_site_aniso_U_23
    Cu 0.0294(4) 0.0433(4) 0.0434(4) 0.0037(2) 0.0068(2) 0.0027(2)
    N1 0.0377(16) 0.0488(17) 0.0541(18) 0.0005(13) 0.0079(13) 0.0047(14)
    N2 0.0406(16) 0.0493(17) 0.0478(17) 0.0061(13) 0.0103(13) -0.0016(14)
    C1 0.0385(19) 0.064(2) 0.069(3) -0.0065(18) 0.0147(18) -0.005(2)
    C2 0.039(2) 0.076(3) 0.049(2) 0.0008(18) 0.0162(17) -0.0048(19)
    C3 0.0358(19) 0.068(3) 0.051(2) 0.0141(17) 0.0058(16) -0.0058(19)
    O1W 0.061(2) 0.130(4) 0.254(6) -0.018(2) 0.038(3) -0.109(4)
    S 0.0392(5) 0.0932(8) 0.0388(5) 0.0172(5) -0.0031(4) 0.0027(5)
    O1 0.0558(18) 0.081(2) 0.070(2) 0.0005(15) -0.0221(15) 0.0234(16)
    O2 0.067(3) 0.294(7) 0.091(3) 0.084(3) -0.025(2) -0.090(4)
    O3 0.0430(16) 0.125(3) 0.109(3) -0.0080(18) 0.0046(17) 0.051(2)
    C11 0.0385(18) 0.057(2) 0.0331(17) 0.0085(16) 0.0022(13) 0.0113(15)
    C12 0.049(2) 0.051(2) 0.042(2) 0.0118(16) 0.0005(16) 0.0030(16)
    C13 0.044(2) 0.053(2) 0.056(2) -0.0013(17) -0.0026(17) 0.0072(18)
    C14 0.0387(19) 0.058(2) 0.048(2) 0.0050(17) 0.0075(15) 0.0182(17)
    C15 0.054(2) 0.052(2) 0.052(2) 0.0129(18) 0.0123(17) 0.0032(18)
    C16 0.050(2) 0.055(2) 0.0408(19) 0.0000(17) 0.0035(15) 0.0011(16)
    N3 0.0404(18) 0.075(2) 0.087(3) 0.0107(17) 0.0085(17) 0.012(2)
loop_
    _geom_bond_atom_site_label_1
    _geom_bond_atom_site_label_2
    _geom_bond_site_symmetry_2
    _geom_bond_distance
    _geom_bond_publ_flag
    Cu N1 . 2.038(3) y
    Cu N2 . 2.029(3) y
    Cu O1 . 2.589(3) y
    N1 C1 . 1.476(4) ?
    N1 H1A . 0.9000 ?
    N1 H1B . 0.9000 ?
    N2 C3 . 1.479(4) ?
    N2 H2A . 0.9000 ?
    N2 H2B . 0.9000 ?
    C1 C2 . 1.512(5) ?
    C1 H1C . 0.9700 ?
    C1 H1D . 0.9700 ?
    C2 C3 . 1.509(6) ?
    C2 H2C . 0.9700 ?
    C2 H2D . 0.9700 ?
    C3 H3A . 0.9700 ?
    C3 H3B . 0.9700 ?
    O1W H1WA . 0.85 ?
    O1W H1WB . 0.85 ?
    S O2 . 1.428(4) ?
    S O1 . 1.435(3) ?
    S O3 . 1.448(4) ?
    S C11 . 1.768(3) ?
    C11 C12 . 1.381(5) ?
    C11 C16 . 1.386(5) ?
    C12 C13 . 1.386(6) ?
    C12 H12A . 0.9300 ?
    C13 C14 . 1.384(6) ?
    C13 H13A . 0.9300 ?
    C14 N3 . 1.389(5) ?
    C14 C15 . 1.391(6) ?
    C15 C16 . 1.378(5) ?
    C15 H15A . 0.9300 ?
    C16 H16A . 0.9300 ?
    N3 H3D . 0.8600 ?
    N3 H3C . 0.8600 ?
loop_
    _geom_angle_atom_site_label_1
    _geom_angle_atom_site_label_2
    _geom_angle_atom_site_label_3
    _geom_angle_site_symmetry_1
    _geom_angle_site_symmetry_3
    _geom_angle
    _geom_angle_publ_flag
    N2 Cu N2 . 3_656 180.0 ?
    N2 Cu N1 . . 91.61(13) ?
    N2 Cu N1 3_656 . 88.40(13) ?
    N2 Cu N1 . 3_656 88.40(13) ?
    N2 Cu N1 3_656 3_656 91.60(13) ?
    N1 Cu N1 . 3_656 180.0 ?
    N2 Cu O1 . 3_656 87.08(11) ?
    N2 Cu O1 3_656 3_656 92.92(11) ?
    N1 Cu O1 . 3_656 90.08(11) ?
    N1 Cu O1 3_656 3_656 89.92(11) ?
    N2 Cu O1 . . 92.92(11) ?
    N2 Cu O1 3_656 . 87.08(12) ?
    N1 Cu O1 . . 89.92(11) ?
    N1 Cu O1 3_656 . 90.08(11) ?
    O1 Cu O1 3_656 . 180.0 ?
    C1 N1 Cu . . 122.7(2) ?
    C1 N1 H1A . . 106.7 ?
    Cu N1 H1A . . 106.7 ?
    C1 N1 H1B . . 106.7 ?
    Cu N1 H1B . . 106.7 ?
    H1A N1 H1B . . 106.6 ?
    C3 N2 Cu . . 119.9(2) ?
    C3 N2 H2A . . 107.3 ?
    Cu N2 H2A . . 107.3 ?
    C3 N2 H2B . . 107.3 ?
    Cu N2 H2B . . 107.3 ?
    H2A N2 H2B . . 106.9 ?
    N1 C1 C2 . . 112.3(3) ?
    N1 C1 H1C . . 109.1 ?
    C2 C1 H1C . . 109.1 ?
    N1 C1 H1D . . 109.1 ?
    C2 C1 H1D . . 109.1 ?
    H1C C1 H1D . . 107.9 ?
    C3 C2 C1 . . 113.1(3) ?
    C3 C2 H2C . . 109.0 ?
    C1 C2 H2C . . 109.0 ?
    C3 C2 H2D . . 109.0 ?
    C1 C2 H2D . . 109.0 ?
    H2C C2 H2D . . 107.8 ?
    N2 C3 C2 . . 111.8(3) ?
    N2 C3 H3A . . 109.3 ?
    C2 C3 H3A . . 109.3 ?
    N2 C3 H3B . . 109.3 ?
    C2 C3 H3B . . 109.3 ?
    H3A C3 H3B . . 107.9 ?
    H1WA O1W H1WB . . 105.1 ?
    O2 S O1 . . 112.8(3) ?
    O2 S O3 . . 112.9(3) ?
    O1 S O3 . . 110.5(2) ?
    O2 S C11 . . 105.22(19) ?
    O1 S C11 . . 107.59(18) ?
    O3 S C11 . . 107.44(19) ?
    S O1 Cu . . 138.47(19) ?
    C12 C11 C16 . . 119.4(3) ?
    C12 C11 S . . 119.4(3) ?
    C16 C11 S . . 121.2(3) ?
    C11 C12 C13 . . 120.2(4) ?
    C11 C12 H12A . . 119.9 ?
    C13 C12 H12A . . 119.9 ?
    C14 C13 C12 . . 120.8(4) ?
    C14 C13 H13A . . 119.6 ?
    C12 C13 H13A . . 119.6 ?
    C13 C14 N3 . . 121.3(4) ?
    C13 C14 C15 . . 118.3(3) ?
    N3 C14 C15 . . 120.3(4) ?
    C16 C15 C14 . . 121.0(4) ?
    C16 C15 H15A . . 119.5 ?
    C14 C15 H15A . . 119.5 ?
    C15 C16 C11 . . 120.1(4) ?
    C15 C16 H16A . . 119.9 ?
    C11 C16 H16A . . 119.9 ?
    C14 N3 H3D . . 120.0 ?
    C14 N3 H3C . . 120.0 ?
    H3D N3 H3C . . 120.0 ?
loop_
    _geom_hbond_atom_site_label_D
    _geom_hbond_atom_site_label_H
    _geom_hbond_atom_site_label_A
    _geom_hbond_site_symmetry_A
    _geom_hbond_distance_DH
    _geom_hbond_distance_HA
    _geom_hbond_distance_DA
    _geom_hbond_angle_DHA
    O1W H1WA O2 . 0.85 1.90 2.651(5) 146
    O1W H1WB O3 2_645 0.85 2.16 2.969(8) 160
    N1 H1A N3 2_545 0.90 2.46 3.250(5) 147
    N1 H1B O3 3_656 0.90 2.39 3.243(4) 158
    N2 H2A O3 4_566 0.90 2.42 3.183(4) 143
    N2 H2B O1W 2_655 0.90 2.13 3.025(5) 177
    N3 H3D O1W 1_455 0.86 2.69 3.337(6) 133
    N3 H3C O1 2 0.86 2.46 3.248(5) 153
data_global
_journal_date_recd_electronic     2009-11-05
_journal_date_accepted     2009-11-20
_journal_name_full     'Acta Crystallographica, Section E'
_journal_year     2009
_journal_volume     65
_journal_issue     12
_journal_page_first     m1678
_journal_page_last     m1679
_journal_paper_category     QM
_journal_coeditor_code     HY2252
_publ_contact_author_name     'Xiu-Ling Li'
_publ_contact_author_address
;
School of Chemistry and Chemical Engineering
Xuzhou Normal University
Xuzhou, Jiangsu 221116
People's Republic of China
;
_publ_contact_author_email     'lxl@fjirsm.ac.cn'
_publ_contact_author_fax     'no'
_publ_contact_author_phone     '86-0516-83403557'
_publ_section_title
;\
Bis(4-aminobenzenesulfonato-\k<i>O</i>)bis(propane-1,3-diamine-\k^2^<i>N</i>,\
<i>N</i>')copper(II) dihydrate
;
loop_
    _publ_author_name
    _publ_author_footnote
    _publ_author_address
    'Zhang, Ke-Juan' .
;
School of Chemistry and Chemical Engineering
Xuzhou Normal University
Xuzhou, Jiangsu 221116
People's Republic of China
;
    'Meng, Xiang-Gao' .
;
Key Laboratory of Pesticides & Chemical Biology
College of Chemistry
Central China Normal University
Wuhan, Hubei 430079
People's Republic of China
;
    'Li, Xiu-Ling' .
;
School of Chemistry and Chemical Engineering
Xuzhou Normal University
Xuzhou, Jiangsu 221116
People's Republic of China
;
