# Supplementary material for: Bis(4-amino­benzene­sulfonato-κO)bis­(propane-1,3-diamine-κ2 N,N′)copper(II) dihydrate
Source: Acta Crystallogr Sect E Struct Rep Online. 2009 Nov 25;65(Pt 12):m1678–9. doi: 10.1107/S1600536809049769 (PMC2972104; doi:10.1107/S1600536809049769)
Supplement: Supplementary file 2 [file e-65-m1678-Isup2.hkl]

# 
# h,k,l, Fc-squared, Fo-squared, sigma(Fo-squared) and status flag 
# 
data_I
_shelx_title ' s-3 in P2(1)/c' 
_shelx_refln_list_code          4 
_shelx_F_calc_maximum      179.23 
_exptl_crystal_F_000       622.00 
_reflns_d_resolution_high  0.8394 
 
loop_ 
 _symmetry_equiv_pos_as_xyz 
 'x, y, z' 
 '-x, y+1/2, -z+1/2' 
 '-x, -y, -z' 
 'x, -y-1/2, z-1/2' 
 
_cell_length_a     9.5171 
_cell_length_b    10.3875 
_cell_length_c    13.1646 
_cell_angle_alpha  90.000 
_cell_angle_beta  101.256 
_cell_angle_gamma  90.000 
 
_shelx_F_squared_multiplier     1.000 
 
loop_ 
 _refln_index_h 
 _refln_index_k 
 _refln_index_l 
 _refln_F_squared_calc 
 _refln_F_squared_meas 
 _refln_F_squared_sigma 
 _refln_observed_status 
   1   0   0     8841.44     4728.54    141.20 o 
   2   0   0      331.49      329.44      6.20 o 
   3   0   0     1221.36     1104.53     28.48 o 
   4   0   0     3691.39     3958.56    100.20 o 
   5   0   0      587.19      476.33     13.44 o 
   6   0   0     2328.86     2347.35     60.56 o 
   7   0   0     1785.78     1924.18     50.55 o 
   8   0   0       47.00       38.77      4.88 o 
   9   0   0      100.93       84.55      7.26 o 
  10   0   0      451.69      462.52     16.07 o 
  11   0   0      627.81      742.80     23.95 o 
   1   1   0      116.90      125.29     11.89 o 
   2   1   0     1014.89      977.16     30.36 o 
   3   1   0     1608.90     1548.25     27.99 o 
   4   1   0     1233.21     1304.91     19.52 o 
   5   1   0        9.39        8.62      3.25 o 
   6   1   0       40.08       37.99      2.58 o 
   7   1   0      348.01      329.43      7.74 o 
   8   1   0        0.97       -0.52      2.58 o 
   9   1   0       36.43       35.38      6.11 o 
  10   1   0       25.60       24.16      7.60 o 
  11   1   0        0.49       -4.09      4.09 o 
   0   2   0    16228.89    13138.12    497.49 o 
   1   2   0     2852.96     3311.88     61.25 o 
   2   2   0        6.87       14.61      1.23 o 
   3   2   0      131.14      116.66      6.81 o 
   4   2   0      880.40      739.75     16.34 o 
   5   2   0     3020.35     2696.70     73.24 o 
   6   2   0     4934.50     4985.63    118.17 o 
   7   2   0      980.27     1010.89     21.13 o 
   8   2   0       75.69       54.80     11.28 o 
   9   2   0       10.87        7.78      6.47 o 
  10   2   0      156.48      156.41      6.86 o 
   1   3   0      347.40      342.56      7.66 o 
   2   3   0      119.80      102.30      6.42 o 
   3   3   0        0.60        3.49      1.41 o 
   4   3   0       92.71       67.23      4.36 o 
   5   3   0        7.40        4.61      2.89 o 
   6   3   0       38.12       27.83      2.70 o 
   7   3   0      179.98      187.40      5.73 o 
   8   3   0       42.76       41.90      5.70 o 
   9   3   0       33.55       18.12     12.55 o 
  10   3   0       84.37       77.87      6.24 o 
   0   4   0      617.19      556.34     10.43 o 
   1   4   0       28.55       62.41      1.31 o 
   2   4   0     2867.35     2739.33     48.99 o 
   3   4   0       65.42       49.37     11.87 o 
   4   4   0     2227.04     2337.74     45.06 o 
   5   4   0     4259.42     4152.10    133.97 o 
   6   4   0     1657.00     1701.79     53.09 o 
   7   4   0      684.82      666.30     11.70 o 
   8   4   0        2.91        1.52      5.40 o 
   9   4   0       97.04       90.85      5.54 o 
  10   4   0      115.89      129.09     13.20 o 
   1   5   0      227.20      230.48      4.13 o 
   2   5   0      109.46      132.45      9.84 o 
   3   5   0     1011.21     1089.76     20.11 o 
   4   5   0      223.19      207.52      4.91 o 
   5   5   0      389.80      403.96      8.66 o 
   6   5   0      284.76      276.55      6.84 o 
   7   5   0      555.71      564.22     12.09 o 
   8   5   0        2.64        5.60      3.20 o 
   9   5   0       29.14       21.51      7.23 o 
  10   5   0       14.52        5.08      4.65 o 
   0   6   0     4837.75     4500.17     80.49 o 
   1   6   0     2066.47     1844.77     28.03 o 
   2   6   0      803.88      764.51     10.74 o 
   3   6   0      127.96      122.49      2.84 o 
   4   6   0      203.47      196.66      4.93 o 
   5   6   0      165.69      161.22      4.80 o 
   6   6   0      233.79      248.25     18.59 o 
   7   6   0      238.33      221.14     14.36 o 
   8   6   0      219.31      271.36     21.87 o 
   9   6   0      352.56      426.86     14.89 o 
   1   7   0      111.24      120.75      6.42 o 
   2   7   0       64.85       71.77      4.73 o 
   3   7   0        2.32        1.26      1.89 o 
   4   7   0       18.81       20.81      1.99 o 
   5   7   0        8.62        4.82      2.40 o 
   6   7   0      120.75      116.44      7.18 o 
   7   7   0       20.86       21.75      6.05 o 
   8   7   0        1.52        7.44      7.48 o 
   9   7   0       44.59       40.69      8.67 o 
   0   8   0      987.52      843.84     23.16 o 
   1   8   0      385.59      389.37     20.15 o 
   2   8   0      462.73      502.69     14.89 o 
   3   8   0      522.65      549.07     16.04 o 
   4   8   0      380.14      416.13     12.78 o 
   5   8   0       18.42        6.07      3.52 o 
   6   8   0      134.27      142.00      7.35 o 
   1   9   0        0.00       -2.39      2.39 o 
   2   9   0       56.14       69.72      4.85 o 
   3   9   0      153.14      171.68      7.23 o 
   4   9   0        2.79       -2.21      3.35 o 
   5   9   0       51.41       34.12      4.81 o 
   6   9   0       14.62       -0.97      3.91 o 
   0  10   0       46.50       51.13      5.07 o 
   1  10   0       10.62       16.48      5.72 o 
   2  10   0      302.74      338.66     11.79 o 
   3  10   0      342.83      354.41     12.23 o 
   4  10   0      289.33      304.04     11.18 o 
   5  10   0       87.00       92.32      6.94 o 
   6  10   0       23.97       27.28      5.80 o 
   1  11   0        4.03        6.59      4.89 o 
   2  11   0       36.45       27.25      5.35 o 
   3  11   0        9.42       25.78      5.43 o 
   4  11   0        1.13        1.78      4.14 o 
   5  11   0        5.56       16.72      5.45 o 
   0  12   0       12.27       28.63      6.22 o 
   1  12   0       43.22       39.47      5.82 o 
   2  12   0      104.82      108.26      7.52 o 
 -11   1   1        7.67       11.41     14.74 o 
 -10   1   1        5.25        6.06      3.58 o 
  -9   1   1      309.64      275.24      7.57 o 
  -8   1   1     1279.63     1171.19     41.66 o 
  -7   1   1     4979.83     4795.14     86.39 o 
  -6   1   1     1132.73      980.43     21.91 o 
  -5   1   1      902.91     1031.97     19.25 o 
  -4   1   1      191.59      187.04      7.86 o 
  -3   1   1     6381.69     6630.69    117.93 o 
  -2   1   1     5777.02     6084.13    108.06 o 
  -1   1   1    15260.72    15831.79    242.69 o 
   0   1   1     2832.63     2239.43     56.39 o 
   1   1   1      442.84      382.60      7.05 o 
   2   1   1     3287.43     3565.54     80.71 o 
   3   1   1     2985.67     2673.81     47.95 o 
   4   1   1    12793.33    12834.51    227.95 o 
   5   1   1      904.99      765.89     14.64 o 
   6   1   1      397.50      364.07      6.66 o 
   7   1   1      394.55      383.79      8.88 o 
   8   1   1      354.44      272.20      7.28 o 
   9   1   1      352.89      381.51     27.59 o 
  10   1   1      776.65      848.97     18.45 o 
 -11   2   1       34.56       12.27      6.83 o 
 -10   2   1        0.06        5.66      3.66 o 
  -9   2   1        0.48       -2.25      3.22 o 
  -8   2   1       15.82       12.35      3.55 o 
  -7   2   1      102.09       90.63      6.79 o 
  -6   2   1       18.94       16.37      5.50 o 
  -5   2   1      372.83      373.58     19.37 o 
  -4   2   1      180.19      180.04      4.89 o 
  -3   2   1      213.16      206.12      6.81 o 
  -2   2   1       12.51       21.59      0.97 o 
  -1   2   1      817.31      790.01     33.40 o 
   0   2   1     7847.26     7919.28    114.61 o 
   1   2   1       91.09       97.03      3.41 o 
   2   2   1     1758.21     1815.97     32.62 o 
   3   2   1      729.66      701.64     20.69 o 
   4   2   1     1363.56     1565.84     28.59 o 
   5   2   1      211.16      180.93     14.26 o 
   6   2   1      188.50      168.73      7.62 o 
   7   2   1        7.41        4.73      1.87 o 
   8   2   1       24.74       17.46      3.35 o 
   9   2   1        3.87        9.66      3.77 o 
  10   2   1        8.78        1.31      3.94 o 
 -10   3   1       54.28       48.85      9.32 o 
  -9   3   1      454.04      426.21     13.90 o 
  -8   3   1       30.73       29.74      3.54 o 
  -7   3   1     1101.69     1088.41     20.93 o 
  -6   3   1     1114.28     1080.55     28.41 o 
  -5   3   1      583.78      525.07     22.67 o 
  -4   3   1       88.10       77.87      9.81 o 
  -3   3   1     2338.27     2142.22     60.31 o 
  -2   3   1    10412.75    10386.72    130.32 o 
  -1   3   1    11047.47    10418.26    131.91 o 
   0   3   1       54.65       49.74      1.01 o 
   1   3   1      230.73      234.24     21.75 o 
   2   3   1      212.18      209.44      7.63 o 
   3   3   1     4465.37     4953.35     88.38 o 
   4   3   1     6584.07     7040.16    125.50 o 
   5   3   1     3722.97     3724.52     89.80 o 
   6   3   1      847.88      800.06     23.18 o 
   7   3   1      371.45      343.85      8.21 o 
   8   3   1       44.39       41.30      5.22 o 
   9   3   1      280.17      293.19     26.16 o 
  10   3   1      408.87      476.31     12.37 o 
 -10   4   1        2.32       28.05     17.66 o 
  -9   4   1       72.60       79.26      5.76 o 
  -8   4   1       10.72        0.11      5.86 o 
  -7   4   1        2.44        2.61      2.50 o 
  -6   4   1      202.39      184.21      5.21 o 
  -5   4   1      103.39       88.44      3.22 o 
  -4   4   1        7.28        5.17      1.43 o 
  -3   4   1       43.85       38.48      1.69 o 
  -2   4   1       25.77       27.56      1.57 o 
  -1   4   1      447.95      392.44     11.69 o 
   0   4   1      164.29      214.36      5.82 o 
   1   4   1      195.97      223.58      5.22 o 
   2   4   1      651.99      670.65     24.00 o 
   3   4   1       10.24       11.95      1.41 o 
   4   4   1        6.36        4.39      1.47 o 
   5   4   1      164.12      153.66      4.51 o 
   6   4   1      157.52      136.92     12.88 o 
   7   4   1       68.68       67.79      4.09 o 
   8   4   1        0.28       -2.24      2.96 o 
   9   4   1      157.43      163.10     12.72 o 
  10   4   1        0.34       -1.28      4.61 o 
 -10   5   1       97.76      107.64      7.11 o 
  -9   5   1      197.59      189.38      7.04 o 
  -8   5   1      250.73      292.42     13.03 o 
  -7   5   1       81.30       89.00     12.04 o 
  -6   5   1      224.92      265.91     10.82 o 
  -5   5   1      748.54      818.06     24.52 o 
  -4   5   1      225.68      217.51      4.82 o 
  -3   5   1     2592.07     2649.02     46.52 o 
  -2   5   1     3743.87     3811.24     48.22 o 
  -1   5   1     2890.69     2742.64     34.81 o 
   0   5   1      422.10      399.50      5.53 o 
   1   5   1     1472.04     1505.80     19.37 o 
   2   5   1      410.41      377.89     16.84 o 
   3   5   1      868.79      892.79     16.75 o 
   4   5   1      742.83      740.40     14.93 o 
   5   5   1      503.52      549.36     11.19 o 
   6   5   1     1073.32     1190.20     22.81 o 
   7   5   1      118.18      124.33      5.24 o 
   8   5   1      107.68      116.40     13.85 o 
   9   5   1      237.93      279.37      9.58 o 
  10   5   1       68.10       65.04     10.40 o 
  -9   6   1        1.87        3.02      6.73 o 
  -8   6   1       85.12       87.63      5.42 o 
  -7   6   1       24.32       22.38      3.44 o 
  -6   6   1        9.19       12.87      2.62 o 
  -5   6   1      360.27      386.24      9.88 o 
  -4   6   1       16.55       10.45      1.50 o 
  -3   6   1      628.65      702.02     10.94 o 
  -2   6   1       25.00       28.37      1.89 o 
  -1   6   1      113.32      111.53      4.19 o 
   0   6   1      353.58      425.83      7.04 o 
   1   6   1        0.02        1.80      0.95 o 
   2   6   1        5.48        5.51      1.18 o 
   3   6   1       74.89       91.24      3.43 o 
   4   6   1       16.49       21.24      3.50 o 
   5   6   1      445.48      472.13     17.66 o 
   6   6   1       44.91       38.00      3.62 o 
   7   6   1       34.58       31.92      4.13 o 
   8   6   1      118.19      122.99      6.21 o 
   9   6   1       46.50       56.38     17.32 o 
  -9   7   1       94.79       83.06      9.35 o 
  -8   7   1      174.44      145.89      9.21 o 
  -7   7   1      512.36      566.41     17.94 o 
  -6   7   1       71.16       74.26      3.84 o 
  -5   7   1      765.10      850.10     28.02 o 
  -4   7   1      144.99      156.31      4.45 o 
  -3   7   1      285.30      267.37      8.50 o 
  -2   7   1      293.23      262.34      9.23 o 
  -1   7   1      309.70      257.08      8.74 o 
   0   7   1     1456.02     1430.35     25.88 o 
   1   7   1     2294.48     2454.37     45.39 o 
   2   7   1      245.46      211.65      6.97 o 
   3   7   1      377.75      311.78      8.55 o 
   4   7   1      296.23      311.89      7.18 o 
   5   7   1        2.46        0.99      2.36 o 
   6   7   1      423.55      477.46     10.91 o 
   7   7   1      452.19      483.85     34.34 o 
   8   7   1      384.65      430.37     11.51 o 
  -8   8   1       22.63       31.30      7.88 o 
  -7   8   1        7.32        2.81      5.75 o 
  -6   8   1       23.90       30.85      3.54 o 
  -5   8   1       88.99       97.65      6.33 o 
  -4   8   1       10.80        6.26      2.06 o 
  -3   8   1       13.11       12.67      2.29 o 
  -2   8   1        0.77        0.02      1.48 o 
  -1   8   1       21.63       16.44      1.84 o 
   0   8   1        0.02       -6.73      6.73 o 
   1   8   1      239.22      242.20     19.38 o 
   2   8   1      141.47      170.34      6.76 o 
   3   8   1       33.51       29.01      3.80 o 
   4   8   1       41.10       58.95      5.20 o 
   5   8   1       14.50       24.15      4.19 o 
   6   8   1        3.83        1.24      4.31 o 
  -6   9   1      230.95      225.42      8.93 o 
  -5   9   1      212.06      232.65      8.98 o 
  -4   9   1      288.48      289.20     10.02 o 
  -3   9   1      277.55      297.69     10.19 o 
  -2   9   1        3.30        4.49      4.45 o 
  -1   9   1      174.03      166.28      5.03 o 
   0   9   1      463.11      450.74      9.88 o 
   1   9   1      484.71      475.45     14.38 o 
   2   9   1      171.04      167.50      7.10 o 
   3   9   1      267.20      247.05      9.31 o 
   4   9   1      107.25      104.74      5.93 o 
   5   9   1      139.96      144.28      7.44 o 
   6   9   1      108.42      117.36      8.25 o 
   7   9   1      199.89      223.59     11.10 o 
  -6  10   1        5.70        5.64      4.55 o 
  -5  10   1        5.67       14.81      3.99 o 
  -4  10   1        0.15        4.98      3.80 o 
  -3  10   1        0.56        3.99      3.52 o 
  -2  10   1      149.34      128.93      5.01 o 
  -1  10   1       18.58        8.88      2.69 o 
   0  10   1        0.04        3.78      2.93 o 
   1  10   1       23.26       17.99      4.42 o 
   2  10   1       33.63       46.20      5.17 o 
   3  10   1        6.50        1.09      3.95 o 
   4  10   1       16.80       10.52      5.00 o 
   5  10   1        1.19       -3.03      3.84 o 
   6  10   1        5.44       10.11      5.06 o 
  -5  11   1      143.35      156.60      8.21 o 
  -4  11   1      117.03      122.14      7.50 o 
  -3  11   1      402.41      402.68     13.81 o 
  -2  11   1        6.12       12.94      5.38 o 
  -1  11   1       92.18       94.31      4.96 o 
   0  11   1       41.46       45.64      9.16 o 
   1  11   1       42.27       42.92      5.63 o 
   2  11   1      309.69      337.73     12.18 o 
   3  11   1       29.89       26.81      5.50 o 
   4  11   1       49.24       54.89      6.49 o 
  -2  12   1        0.41       14.12      5.04 o 
  -1  12   1        3.06      -11.69     15.30 o 
   0  12   1        1.57       -3.35      4.46 o 
   1  12   1        9.07       -4.49      4.49 o 
   2  12   1        0.10        5.58      4.89 o 
 -11   0   2       11.21       -5.00      5.00 o 
 -10   0   2      315.46      291.93     11.90 o 
  -9   0   2      328.33      328.84     11.93 o 
  -8   0   2     1173.61      983.71     27.35 o 
  -7   0   2     1212.46     1138.54     30.69 o 
  -6   0   2     1741.66     1675.23     43.65 o 
  -5   0   2      447.89      520.92     14.48 o 
  -4   0   2     5293.99     5520.50    139.32 o 
  -3   0   2    14058.70    14576.46    365.64 o 
  -2   0   2      691.72      659.77     17.12 o 
  -1   0   2     1421.42     1549.34     39.21 o 
   0   0   2      196.83      291.02      7.66 o 
   1   0   2    11324.00     9306.54    233.43 o 
   2   0   2     1940.11     1986.59     50.38 o 
   3   0   2     7713.66     8421.39    211.72 o 
   4   0   2     3997.38     4060.77    102.77 o 
   5   0   2      634.09      647.49     17.82 o 
   6   0   2      328.01      363.26     15.21 o 
   7   0   2     2059.12     2033.54     53.48 o 
   8   0   2     2306.91     2253.32     59.53 o 
   9   0   2      536.99      587.37     19.14 o 
  10   0   2       67.95       72.02      8.36 o 
 -11   1   2        0.41        1.49      7.32 o 
 -10   1   2        5.12        0.31      9.07 o 
  -9   1   2       49.01       46.11      6.00 o 
  -8   1   2       44.63       35.20      3.33 o 
  -7   1   2        1.46       -2.25      2.25 o 
  -6   1   2       17.47       11.83      1.90 o 
  -5   1   2     1026.46     1060.13     19.77 o 
  -4   1   2       43.70       49.85      1.98 o 
  -3   1   2      507.23      490.78      9.30 o 
  -2   1   2     1185.02     1152.85     15.42 o 
  -1   1   2     1947.00     2068.03     36.90 o 
   0   1   2     2001.41     2201.36     75.14 o 
   1   1   2      256.70      269.77      9.62 o 
   2   1   2       41.10       63.93      1.75 o 
   3   1   2      145.25      135.40      3.19 o 
   4   1   2       31.65       38.78      3.65 o 
   5   1   2       46.34       36.41      2.29 o 
   6   1   2      209.69      178.26      4.99 o 
   7   1   2       78.22       86.21      3.19 o 
   8   1   2        0.33       -2.79      2.79 o 
   9   1   2        3.23        2.17      4.93 o 
  10   1   2        6.20       -0.31     11.93 o 
 -11   2   2       15.02       20.60     18.19 o 
 -10   2   2      324.92      313.53      8.83 o 
  -9   2   2      970.05      990.33     24.74 o 
  -8   2   2      868.05      772.15     41.13 o 
  -7   2   2       32.46       28.30      4.41 o 
  -6   2   2       37.07       27.85      2.50 o 
  -5   2   2      281.26      237.74      5.40 o 
  -4   2   2     4262.05     4261.84     76.25 o 
  -3   2   2     9748.10    10250.79    242.85 o 
  -2   2   2     7278.07     7721.63     96.89 o 
  -1   2   2     2066.07     2316.49     41.30 o 
   0   2   2     1471.97     1695.55     30.27 o 
   1   2   2     1748.57     1869.89     83.45 o 
   2   2   2     7530.00     7185.91    154.79 o 
   3   2   2     5131.01     5165.03     92.15 o 
   4   2   2      690.63      684.92     13.11 o 
   5   2   2      316.33      293.45      8.09 o 
   6   2   2       26.12       25.78      2.54 o 
   7   2   2     2089.79     2098.23     67.85 o 
   8   2   2      265.60      264.22      7.89 o 
   9   2   2      465.54      478.78     21.79 o 
  10   2   2       81.69       82.85      6.06 o 
 -10   3   2       45.78       27.09      4.47 o 
  -9   3   2        3.44       -1.10      2.83 o 
  -8   3   2        0.05        2.34      5.12 o 
  -7   3   2      269.50      241.72      8.84 o 
  -6   3   2       30.24       24.32      2.32 o 
  -5   3   2      263.84      241.34     22.26 o 
  -4   3   2       72.79       57.74      4.09 o 
  -3   3   2      150.83      167.57      3.37 o 
  -2   3   2      315.39      274.12     10.24 o 
  -1   3   2     2020.58     2133.25     52.37 o 
   0   3   2      134.08      142.06      5.48 o 
   1   3   2      110.91       85.62      2.09 o 
   2   3   2       21.49       37.55      1.63 o 
   3   3   2       77.10       82.51      2.57 o 
   4   3   2     1139.75     1270.03     23.50 o 
   5   3   2        2.03        4.50      1.78 o 
   6   3   2      277.95      241.22      7.31 o 
   7   3   2      106.19       81.75      4.13 o 
   8   3   2       12.55       11.80      2.83 o 
   9   3   2       13.22       18.06      4.57 o 
  10   3   2       63.24       62.77     12.16 o 
 -10   4   2      129.04      101.65      5.83 o 
  -9   4   2      544.27      543.01     18.11 o 
  -8   4   2      826.60      829.05     16.91 o 
  -7   4   2      154.24      140.07      4.88 o 
  -6   4   2      448.93      426.21     12.70 o 
  -5   4   2      831.37      766.93     17.55 o 
  -4   4   2      985.80      785.45     22.57 o 
  -3   4   2     4770.30     4813.22     67.01 o 
  -2   4   2     3675.03     3624.58     45.79 o 
  -1   4   2      746.28      684.15     16.51 o 
   0   4   2      383.53      389.04     12.97 o 
   1   4   2      818.68      754.62     13.87 o 
   2   4   2     2210.53     2225.00     40.08 o 
   3   4   2     3553.12     3853.53     69.06 o 
   4   4   2     1127.35     1164.89     21.76 o 
   5   4   2     1111.26     1114.63     23.94 o 
   6   4   2      719.83      726.77     20.26 o 
   7   4   2      352.04      359.25      8.78 o 
   8   4   2       55.76       55.49      4.63 o 
   9   4   2      128.15      138.62     17.54 o 
  10   4   2       63.35       59.75      6.53 o 
 -10   5   2       80.52       66.95     15.67 o 
  -9   5   2        2.37        0.48      3.17 o 
  -8   5   2       37.78       35.20      9.81 o 
  -7   5   2       14.71       14.85      2.86 o 
  -6   5   2      305.24      291.44     11.36 o 
  -5   5   2       85.77       71.97      3.91 o 
  -4   5   2        5.06        9.62      2.13 o 
  -3   5   2      123.35      112.52      6.78 o 
  -2   5   2        4.25        6.65      1.31 o 
  -1   5   2      355.85      413.90     12.86 o 
   0   5   2      506.81      524.76      8.15 o 
   1   5   2      352.92      338.58     36.61 o 
   2   5   2       83.07       94.40      3.21 o 
   3   5   2      422.30      483.08      9.64 o 
   4   5   2      380.25      400.49     15.95 o 
   5   5   2       49.03       57.69      3.27 o 
   6   5   2      119.78      126.41      4.74 o 
   7   5   2      252.21      238.29     10.97 o 
   8   5   2       14.99       15.14      6.97 o 
   9   5   2       55.43       59.97     10.01 o 
  -9   6   2       81.72       86.92      8.42 o 
  -8   6   2      354.54      394.40     17.09 o 
  -7   6   2      380.94      403.37     19.15 o 
  -6   6   2     1451.84     1492.28     40.26 o 
  -5   6   2      175.06      186.55      4.08 o 
  -4   6   2      298.37      268.39      6.75 o 
  -3   6   2      336.37      279.94      4.32 o 
  -2   6   2      784.17      731.69     14.70 o 
  -1   6   2     1180.09     1191.70     47.58 o 
   0   6   2     1068.52     1050.80     13.76 o 
   1   6   2      223.19      156.85      6.84 o 
   2   6   2      740.61      633.53     45.09 o 
   3   6   2      872.12      906.89     17.18 o 
   4   6   2      468.83      529.73     19.01 o 
   5   6   2     1019.37     1168.95     22.38 o 
   6   6   2       94.61      106.14      6.95 o 
   7   6   2      317.40      354.95     21.50 o 
   8   6   2      182.35      179.56     12.69 o 
   9   6   2      105.98      154.85     18.38 o 
  -9   7   2       22.23       20.56      7.56 o 
  -8   7   2       17.37       20.26      6.38 o 
  -7   7   2       21.42       16.51      5.73 o 
  -6   7   2       42.74       37.37      4.20 o 
  -5   7   2        0.75       -3.74      3.74 o 
  -4   7   2       51.10       51.13      2.78 o 
  -3   7   2      114.53      123.20     10.52 o 
  -2   7   2      204.01      184.33      8.86 o 
  -1   7   2        0.22        4.40      4.54 o 
   0   7   2      795.79      845.31     31.29 o 
   1   7   2       60.92       67.31      5.79 o 
   2   7   2        3.30       -3.50      3.50 o 
   3   7   2       19.18       26.43      3.80 o 
   4   7   2      242.89      267.28      9.52 o 
   5   7   2      103.58      117.30      6.26 o 
   6   7   2       41.42       56.13      5.67 o 
   7   7   2       71.19       80.92      7.52 o 
   8   7   2        6.94       15.37      6.87 o 
  -8   8   2      117.42      138.93     10.81 o 
  -7   8   2      391.11      441.59     16.10 o 
  -6   8   2      381.48      406.24      9.46 o 
  -5   8   2      111.10      108.29      4.34 o 
  -4   8   2      130.41      136.86      4.58 o 
  -3   8   2      222.22      197.86      4.40 o 
  -2   8   2      119.95      108.53      8.36 o 
  -1   8   2      588.68      582.20     25.10 o 
   0   8   2     1747.06     1651.92     60.10 o 
   1   8   2      730.05      711.12     20.47 o 
   2   8   2      133.45      125.36      5.42 o 
   3   8   2       78.93       89.87      4.13 o 
   4   8   2       59.93       73.01      5.69 o 
  -6   9   2        8.90       17.08      4.16 o 
  -5   9   2        1.39       10.67      4.01 o 
  -4   9   2        6.28       11.35      4.03 o 
  -3   9   2       26.29       21.19      2.98 o 
  -2   9   2      105.72      107.66      7.85 o 
  -1   9   2        1.24       -3.23      5.88 o 
   0   9   2       81.63       94.31      5.42 o 
   1   9   2       85.38       58.67      5.03 o 
   2   9   2       18.32       16.14      3.69 o 
   3   9   2        4.95       13.63      4.25 o 
   4   9   2       13.99       19.40      5.02 o 
   5   9   2        6.40        5.88      4.74 o 
   6   9   2       59.35       77.40      7.47 o 
   7   9   2       30.57       37.57      7.75 o 
  -5  10   2       97.90       88.45      6.08 o 
  -4  10   2      167.65      181.59      8.45 o 
  -3  10   2       64.11       69.76      5.05 o 
  -2  10   2      287.95      295.84      7.65 o 
  -1  10   2      173.86      151.81      8.44 o 
   0  10   2      168.35      156.56      7.42 o 
   1  10   2      287.57      284.58     10.26 o 
   2  10   2        1.98        2.49      3.52 o 
   3  10   2      125.21      133.46      7.22 o 
   4  10   2      213.57      239.74     10.35 o 
   5  10   2      129.85      157.91      9.29 o 
   6  10   2      187.07      185.85     10.69 o 
  -5  11   2        0.01       11.35      5.34 o 
  -4  11   2        0.40       -3.20      3.61 o 
  -3  11   2        0.12        5.09      4.14 o 
  -2  11   2        2.66       -0.37      5.20 o 
  -1  11   2       24.77       31.36      5.54 o 
   0  11   2        0.95       11.03      4.16 o 
   1  11   2        0.80        2.85      4.08 o 
   2  11   2        0.37       -3.73      3.73 o 
   3  11   2        4.44       -2.32      4.68 o 
   4  11   2        0.01       -4.68      4.68 o 
  -2  12   2      143.58      137.17      9.13 o 
  -1  12   2       64.95       67.29      7.09 o 
   0  12   2       51.54       53.62      6.23 o 
   1  12   2       47.17       62.55      6.96 o 
 -11   1   3      255.02      252.27      9.33 o 
 -10   1   3      574.48      567.20     13.61 o 
  -9   1   3      779.46      727.55     19.39 o 
  -8   1   3      122.11      103.60      4.35 o 
  -7   1   3      441.91      410.56      9.02 o 
  -6   1   3     1442.51     1370.98     25.51 o 
  -5   1   3     3893.46     3835.12     68.92 o 
  -4   1   3      118.79       67.00      4.64 o 
  -3   1   3      128.02       91.44      4.14 o 
  -2   1   3       16.11       24.79      1.13 o 
  -1   1   3     5802.26     6717.29    209.59 o 
   0   1   3    32123.91    38183.30    675.88 o 
   1   1   3    22239.40    19640.16    522.04 o 
   2   1   3     3180.72     2937.24     64.61 o 
   3   1   3     1494.41     1433.54     26.12 o 
   4   1   3      339.98      269.68      5.84 o 
   5   1   3      247.80      189.44      4.80 o 
   6   1   3     1311.16     1269.19     20.51 o 
   7   1   3      434.04      457.41     18.24 o 
   8   1   3      419.97      423.32     22.59 o 
   9   1   3        4.41       -3.58      3.58 o 
  10   1   3       48.42       41.03      5.96 o 
 -11   2   3       48.60       66.30      5.83 o 
 -10   2   3        4.12       -7.38      9.31 o 
  -9   2   3        1.57       -2.49      2.49 o 
  -8   2   3       50.80       45.86      3.47 o 
  -7   2   3      285.94      264.91     12.69 o 
  -6   2   3      260.08      245.13     11.41 o 
  -5   2   3        5.93        5.36      1.31 o 
  -4   2   3       56.85       61.59      2.79 o 
  -3   2   3      148.30      144.00      2.50 o 
  -2   2   3     1575.60     1552.56     32.65 o 
  -1   2   3      723.24      821.44     22.70 o 
   0   2   3     2559.83     2815.16    111.28 o 
   1   2   3      121.80      137.71      2.99 o 
   2   2   3       92.29       59.50      1.86 o 
   3   2   3      706.95      649.00     12.36 o 
   4   2   3      446.21      437.55      7.27 o 
   5   2   3        0.11       -1.83      1.83 o 
   6   2   3       16.41       12.92      2.55 o 
   7   2   3        7.20       14.89      3.05 o 
   8   2   3      108.09       87.07      5.27 o 
   9   2   3        6.98        0.78      8.53 o 
  10   2   3       67.86       73.46      9.82 o 
 -11   3   3      156.95      180.73     11.72 o 
 -10   3   3      244.40      232.47      7.97 o 
  -9   3   3      216.21      206.78     13.35 o 
  -8   3   3       27.27       24.15      3.32 o 
  -7   3   3        7.98        8.08      2.29 o 
  -6   3   3      134.60      139.23      4.21 o 
  -5   3   3     3760.89     3644.77     53.38 o 
  -4   3   3     5241.85     5363.31     78.11 o 
  -3   3   3     5597.20     5633.37     70.90 o 
  -2   3   3    10958.19    11674.25    169.10 o 
  -1   3   3     1383.93     1462.82     37.64 o 
   0   3   3      531.40      595.88     10.95 o 
   1   3   3       58.06       82.90      5.89 o 
   2   3   3      763.13      823.91     23.86 o 
   3   3   3        3.50       16.88      5.08 o 
   4   3   3     1258.70     1405.09     26.01 o 
   5   3   3     1501.37     1420.70     26.56 o 
   6   3   3     2187.10     2345.48     92.38 o 
   7   3   3     1144.91     1209.37     23.42 o 
   8   3   3      234.85      233.68      7.80 o 
   9   3   3        1.20        2.76      3.62 o 
  10   3   3       47.06       33.73     11.83 o 
 -10   4   3       22.84       -1.29      3.69 o 
  -9   4   3       65.22       52.65      4.27 o 
  -8   4   3      247.47      235.03      6.72 o 
  -7   4   3       61.01       56.67      4.44 o 
  -6   4   3     1603.13     1540.97     58.89 o 
  -5   4   3       10.47       11.03      2.42 o 
  -4   4   3      166.16      132.75      3.80 o 
  -3   4   3      500.97      402.81      5.61 o 
  -2   4   3      692.31      833.67     10.92 o 
  -1   4   3      663.95      697.93     18.67 o 
   0   4   3        7.07        4.46      1.70 o 
   1   4   3       28.97       33.09      2.65 o 
   2   4   3      990.39     1116.56     20.56 o 
   3   4   3       14.58       10.94      1.78 o 
   4   4   3      837.06      929.26     17.75 o 
   5   4   3      845.00      947.82     18.38 o 
   6   4   3      253.95      279.11      7.17 o 
   7   4   3      429.89      441.95     10.34 o 
   8   4   3       93.16       93.59      5.29 o 
   9   4   3       38.87       43.26      5.41 o 
 -10   5   3       80.58       83.41      6.09 o 
  -9   5   3      748.21      775.18     16.56 o 
  -8   5   3      121.68      119.65      8.58 o 
  -7   5   3      232.91      211.30      5.92 o 
  -6   5   3       19.67       19.80      4.19 o 
  -5   5   3     1363.49     1421.24     34.49 o 
  -4   5   3     1613.92     1627.60     30.65 o 
  -3   5   3      302.88      286.49      4.29 o 
  -2   5   3     3394.37     3580.77     45.33 o 
  -1   5   3      647.60      565.77     43.07 o 
   0   5   3      829.41      755.32     20.34 o 
   1   5   3      730.49      606.20     34.76 o 
   2   5   3     1446.50     1669.93     51.50 o 
   3   5   3      191.26      213.87      7.13 o 
   4   5   3      777.14      887.95     33.75 o 
   5   5   3      831.79      869.65     17.07 o 
   6   5   3      542.83      534.55     36.15 o 
   7   5   3      121.12      141.38     19.04 o 
   8   5   3       60.73       75.74     10.49 o 
   9   5   3       41.36       38.99     11.08 o 
  -9   6   3        7.42        1.22      5.75 o 
  -8   6   3      108.30       98.76      7.69 o 
  -7   6   3      229.69      247.88     10.08 o 
  -6   6   3      170.72      156.48      7.47 o 
  -5   6   3       16.95       14.01      3.84 o 
  -4   6   3       84.87       80.61      2.55 o 
  -3   6   3      257.06      269.76      5.01 o 
  -2   6   3       32.30       34.88      2.65 o 
  -1   6   3       17.19       17.11      1.87 o 
   0   6   3      578.53      587.08     11.59 o 
   1   6   3       85.97       85.92      4.28 o 
   2   6   3      379.11      420.52     19.66 o 
   3   6   3       69.16       90.49      4.81 o 
   4   6   3       83.81       92.98      3.66 o 
   5   6   3      412.92      486.12     16.83 o 
   6   6   3       77.47       85.70      4.78 o 
   7   6   3        8.76       13.66      5.61 o 
   8   6   3       99.75      116.01      8.08 o 
   9   6   3        0.61        6.51      5.00 o 
  -9   7   3      230.15      275.97     13.52 o 
  -8   7   3      404.87      477.36     16.51 o 
  -7   7   3      367.79      353.54     13.03 o 
  -6   7   3      434.63      414.52     14.02 o 
  -5   7   3       13.31       22.19     11.79 o 
  -4   7   3       92.17      103.38      3.04 o 
  -3   7   3      309.96      342.18      9.75 o 
  -2   7   3      211.94      233.28     10.70 o 
  -1   7   3      427.12      410.04      9.06 o 
   0   7   3     1145.11     1070.52     20.22 o 
   1   7   3     1197.66     1184.98     22.32 o 
   2   7   3      946.92     1039.85     27.95 o 
   3   7   3      597.03      663.32     19.11 o 
   4   7   3      750.25      763.99     21.60 o 
   5   7   3       37.34       25.77      4.23 o 
   6   7   3       18.99       18.95      4.66 o 
   7   7   3       28.84       37.81      6.16 o 
   8   7   3       99.90      104.84      9.15 o 
  -8   8   3        4.97        5.86      6.25 o 
  -7   8   3        1.33       -5.17      5.17 o 
  -6   8   3       30.17       25.01      6.03 o 
  -5   8   3        6.05        3.19      2.47 o 
  -4   8   3        1.65        2.70      3.43 o 
  -3   8   3        3.59        3.21      1.81 o 
  -2   8   3       31.69       27.68      2.08 o 
  -1   8   3      261.18      262.36     20.29 o 
   0   8   3        9.00       12.44      2.40 o 
   1   8   3       46.11       25.17      5.36 o 
   2   8   3      601.20      719.51     14.46 o 
   3   8   3        9.32       -0.64      3.46 o 
   4   8   3       93.72      114.87      6.96 o 
   5   8   3       81.17       56.27      5.74 o 
   6   8   3      166.99      171.58      9.27 o 
   7   8   3        1.20       12.66      6.87 o 
  -7   9   3      278.80      328.45     13.83 o 
  -6   9   3       84.57       87.34      8.16 o 
  -5   9   3       41.71       55.18      4.05 o 
  -4   9   3       70.21       83.01      3.38 o 
  -3   9   3      525.52      478.60     24.96 o 
  -2   9   3      618.03      575.79     20.54 o 
  -1   9   3      130.73      111.44      5.98 o 
   0   9   3      186.26      158.76      6.93 o 
   1   9   3       12.63       21.85      3.93 o 
   2   9   3      188.19      202.42      8.63 o 
   3   9   3      190.89      224.77      9.84 o 
   4   9   3      740.24      832.42     24.66 o 
  -5  10   3        2.93        2.98      3.93 o 
  -4  10   3       11.17        8.82      4.44 o 
  -3  10   3       21.76       29.87      5.55 o 
  -2  10   3       11.21       16.85      4.49 o 
  -1  10   3        0.62        2.27      3.71 o 
   0  10   3        0.50       -2.90      3.30 o 
   1  10   3        2.62       -3.24      3.24 o 
   2  10   3       42.21       49.58      5.69 o 
   3  10   3       32.22       37.12      5.37 o 
   4  10   3       78.00      105.87      8.61 o 
   5  10   3        0.02       -5.52      5.52 o 
  -5  11   3       32.83       34.63      6.12 o 
  -4  11   3       98.54       87.50      7.43 o 
  -3  11   3      110.88      101.08      5.00 o 
  -2  11   3      283.39      254.71     10.43 o 
  -1  11   3      126.39      137.79      7.78 o 
   0  11   3       22.00       20.39      4.98 o 
   1  11   3        7.71       16.31      4.55 o 
   2  11   3       25.80       37.93      6.25 o 
   3  11   3       85.67       92.75      8.31 o 
   4  11   3      149.54      170.31      9.78 o 
  -2  12   3       11.46        9.16      5.19 o 
  -1  12   3        0.11       -0.11      4.57 o 
   0  12   3        5.41       -4.01      4.01 o 
   1  12   3        0.46        2.47      4.70 o 
 -11   0   4      210.81      190.22     10.33 o 
 -10   0   4       13.51        2.85      4.81 o 
  -9   0   4       18.27       17.47      4.19 o 
  -8   0   4      245.74      217.08      8.43 o 
  -7   0   4     2147.97     2017.82     52.67 o 
  -6   0   4     3944.24     4029.58    102.71 o 
  -5   0   4     1147.50     1143.82     30.20 o 
  -4   0   4      113.10      115.01      4.56 o 
  -3   0   4     1035.92     1170.93     30.38 o 
  -2   0   4      951.39      945.34     24.52 o 
  -1   0   4      562.99      570.81     15.09 o 
   0   0   4     2283.10     2784.08     70.42 o 
   1   0   4     9083.10     9611.35    241.39 o 
   2   0   4     1660.07     1532.89     39.26 o 
   3   0   4      452.90      474.06     13.13 o 
   4   0   4     2307.32     2133.15     54.85 o 
   5   0   4      704.28      712.79     19.68 o 
   6   0   4      309.73      244.62      8.83 o 
   7   0   4      450.45      402.25     13.04 o 
   8   0   4      340.94      312.37     12.32 o 
   9   0   4      347.90      355.52     14.90 o 
  10   0   4      676.41      735.84     24.55 o 
 -11   1   4        2.13       -0.44     12.23 o 
 -10   1   4        0.03       -2.65      2.65 o 
  -9   1   4       37.98       34.91      8.31 o 
  -8   1   4       27.40       16.36      3.08 o 
  -7   1   4        0.28       -1.00      1.96 o 
  -6   1   4       16.78       15.87      3.90 o 
  -5   1   4      460.28      466.66      9.46 o 
  -4   1   4       25.77       50.66      2.18 o 
  -3   1   4       84.28       94.39      1.92 o 
  -2   1   4      190.86      206.62      4.36 o 
  -1   1   4     3731.94     3930.50    123.32 o 
   0   1   4     3841.48     4529.43    124.70 o 
   1   1   4     1701.40     1804.72     32.51 o 
   2   1   4       82.69       70.46      4.52 o 
   3   1   4       49.53       38.28      1.95 o 
   4   1   4      590.00      566.83     11.25 o 
   5   1   4       45.66       37.87      2.43 o 
   6   1   4       96.29       96.34      3.88 o 
   7   1   4        3.19        3.67      3.47 o 
   8   1   4        5.96        5.63      5.70 o 
   9   1   4       16.24        1.93      4.34 o 
  10   1   4       15.22        6.80      5.81 o 
 -11   2   4      264.05      274.34      9.36 o 
 -10   2   4       82.25       93.53      7.96 o 
  -9   2   4       92.30       73.29     10.76 o 
  -8   2   4       38.84       32.20      3.24 o 
  -7   2   4      268.76      278.84     10.79 o 
  -6   2   4     3214.51     3083.19     55.85 o 
  -5   2   4     2203.33     2097.22     38.24 o 
  -4   2   4     1121.68     1165.31     17.44 o 
  -3   2   4     1409.74     1508.32     22.31 o 
  -2   2   4      106.11       87.85      2.41 o 
  -1   2   4    11696.07    13076.52    231.91 o 
   0   2   4       83.33      166.46      5.93 o 
   1   2   4     3268.24     3293.52     58.87 o 
   2   2   4       53.52       62.18      2.46 o 
   3   2   4      679.05      686.48     20.31 o 
   4   2   4     4072.99     4178.21     75.05 o 
   5   2   4     1644.32     1607.52     29.81 o 
   6   2   4      599.22      602.07     27.31 o 
   7   2   4        8.41       17.59      3.70 o 
   8   2   4      159.89      143.35      6.13 o 
   9   2   4      143.22      138.40      5.77 o 
  10   2   4      357.14      407.39     25.22 o 
 -10   3   4       43.59       32.10      9.53 o 
  -9   3   4       28.66       28.89      3.71 o 
  -8   3   4       13.54        5.92      6.53 o 
  -7   3   4      258.74      223.37      7.60 o 
  -6   3   4       38.75       31.03      2.40 o 
  -5   3   4      124.59      104.58      2.49 o 
  -4   3   4       43.65       28.39      1.46 o 
  -3   3   4        1.52        1.14      0.91 o 
  -2   3   4      667.40      749.44     30.30 o 
  -1   3   4       16.19       12.94      2.51 o 
   0   3   4     1696.25     1949.05     55.49 o 
   1   3   4     1583.01     1787.00     81.94 o 
   2   3   4       98.65      131.92      4.79 o 
   3   3   4       70.77       52.63      4.92 o 
   4   3   4     1442.30     1571.56     39.53 o 
   5   3   4       93.38       94.74      9.01 o 
   6   3   4      329.78      309.78     16.88 o 
   7   3   4       45.97       47.92      4.33 o 
   8   3   4       17.37       15.14      3.87 o 
   9   3   4       68.20       55.59      5.77 o 
 -10   4   4      154.57      149.16      6.64 o 
  -9   4   4      376.05      348.30     18.15 o 
  -8   4   4      132.10      111.25      4.71 o 
  -7   4   4        3.41       17.23      4.71 o 
  -6   4   4      352.98      347.12     24.37 o 
  -5   4   4     1690.72     1703.19     25.44 o 
  -4   4   4      941.47      906.78     11.96 o 
  -3   4   4      363.93      377.75      6.16 o 
  -2   4   4     2066.23     2095.35     43.69 o 
  -1   4   4     3441.48     3421.24     86.98 o 
   0   4   4      436.04      378.79      7.30 o 
   1   4   4      849.23      881.97     50.70 o 
   2   4   4      810.15      855.19     16.07 o 
   3   4   4     1517.29     1708.26     31.39 o 
   4   4   4      809.16      819.40     15.98 o 
   5   4   4     1338.31     1540.29     42.28 o 
   6   4   4      635.64      671.98     14.03 o 
   7   4   4       50.50       70.37      6.63 o 
   8   4   4        6.05       -1.12      3.31 o 
   9   4   4      202.46      197.56      7.89 o 
 -10   5   4       49.44       31.52      7.04 o 
  -9   5   4        2.55       -4.66      4.66 o 
  -8   5   4      131.10      120.17      9.74 o 
  -7   5   4        1.03       -2.42      2.42 o 
  -6   5   4       63.56       66.24      3.97 o 
  -5   5   4      458.76      464.41      7.77 o 
  -4   5   4      316.19      345.74      5.12 o 
  -3   5   4      536.34      564.17     14.44 o 
  -2   5   4      247.91      238.31      5.36 o 
  -1   5   4       32.38       27.64      3.01 o 
   0   5   4      195.87      196.13      6.77 o 
   1   5   4       25.74       24.82      4.79 o 
   2   5   4       14.78       22.01      4.73 o 
   3   5   4      486.72      560.08     21.93 o 
   4   5   4      272.65      282.22      6.86 o 
   5   5   4        4.97        9.83      7.47 o 
   6   5   4      308.42      345.85     17.22 o 
   7   5   4       74.71       81.92      5.68 o 
   8   5   4        2.66      -11.13     12.25 o 
   9   5   4      131.53      143.08     10.14 o 
  -9   6   4       83.31       85.61      8.38 o 
  -8   6   4      397.49      448.08     15.28 o 
  -7   6   4      238.27      237.30     10.12 o 
  -6   6   4       31.50       48.89      5.69 o 
  -5   6   4     1140.72     1260.09     23.72 o 
  -4   6   4      319.29      325.68      5.92 o 
  -3   6   4      529.57      490.37      8.80 o 
  -2   6   4      403.97      365.48      7.74 o 
  -1   6   4      416.54      352.64      8.24 o 
   0   6   4       77.50       69.11      4.02 o 
   1   6   4     2677.69     2756.76     70.61 o 
   2   6   4     1188.58     1352.82     36.04 o 
   3   6   4      955.78      987.73     27.06 o 
   4   6   4      398.18      371.00     12.08 o 
   5   6   4        1.89       -3.07      3.33 o 
   6   6   4       78.63      111.72      7.22 o 
   7   6   4      172.04      179.28      9.31 o 
   8   6   4      246.58      237.82     11.78 o 
  -9   7   4        9.20       -4.03      5.58 o 
  -8   7   4       36.28       41.09      7.21 o 
  -7   7   4        3.36       -4.57      4.57 o 
  -6   7   4        0.07        3.67      4.64 o 
  -5   7   4      260.74      259.30      7.61 o 
  -4   7   4      272.42      273.73     10.68 o 
  -3   7   4      356.44      346.07     11.35 o 
  -2   7   4      261.48      228.61      7.28 o 
  -1   7   4      115.93      104.64      3.79 o 
   0   7   4        0.01        2.25      3.00 o 
   1   7   4      382.90      394.84     12.06 o 
   2   7   4        2.66       -2.60      2.60 o 
   3   7   4       97.58      120.12      6.53 o 
   4   7   4      202.27      225.83      8.98 o 
   5   7   4       68.26       77.01      6.17 o 
   6   7   4      163.46      194.67      9.12 o 
   7   7   4        0.84        8.54      5.17 o 
   8   7   4       25.77       50.64      8.31 o 
  -8   8   4       52.11       52.87      9.28 o 
  -7   8   4      110.49      121.54      8.23 o 
  -6   8   4      254.81      272.01     11.89 o 
  -5   8   4      413.26      461.64     10.23 o 
  -4   8   4      581.40      577.93     17.14 o 
  -3   8   4      421.44      377.45      8.44 o 
  -2   8   4       88.48       70.51      6.72 o 
  -1   8   4       32.73       36.31      4.54 o 
   0   8   4       71.54       74.97      7.19 o 
   1   8   4     1032.86     1155.18     22.08 o 
   2   8   4      249.93      247.65      9.22 o 
   3   8   4      457.56      426.69     13.73 o 
   4   8   4      271.17      255.27      9.95 o 
   5   8   4       23.53       39.11      5.80 o 
   6   8   4        8.90       17.56      5.84 o 
   7   8   4       98.21       92.76      8.59 o 
  -7   9   4        0.00       -5.75      5.75 o 
  -6   9   4        1.84       -4.96      4.96 o 
  -5   9   4       24.34        9.04      3.14 o 
  -4   9   4        0.38        3.68      9.48 o 
  -3   9   4       20.26       18.48      3.64 o 
  -2   9   4        1.90        0.97      8.25 o 
  -1   9   4        3.06        2.45      2.30 o 
   0   9   4        1.16       -3.84      3.84 o 
   1   9   4       82.14       82.67      4.02 o 
   2   9   4        0.23        2.89      2.77 o 
   3   9   4      148.13      190.90     14.85 o 
  -5  10   4      104.79      111.53      7.11 o 
  -4  10   4      108.03       83.75      6.71 o 
  -3  10   4      594.22      571.39     17.38 o 
  -2  10   4       94.80       93.71      6.27 o 
  -1  10   4       74.94       84.49      5.63 o 
   0  10   4       81.14       94.19      6.08 o 
   1  10   4       43.04       48.85      6.25 o 
   2  10   4      213.22      219.50      9.77 o 
   3  10   4      165.32      186.89     10.26 o 
   4  10   4       17.45       30.46      7.96 o 
   5  10   4      137.71      163.62     10.15 o 
  -4  11   4        0.70       21.27      5.77 o 
  -3  11   4       14.08       15.07      5.41 o 
  -2  11   4        8.94        6.20      4.61 o 
  -1  11   4       16.37       22.86      5.41 o 
   0  11   4        8.27       -0.94      4.08 o 
   1  11   4        0.67        1.59      4.18 o 
   2  11   4       14.41       12.02      5.37 o 
   3  11   4       10.92       18.29      6.63 o 
 -11   1   5        9.46       17.34     12.24 o 
 -10   1   5       39.66       27.38      8.66 o 
  -9   1   5       26.92       45.96      3.87 o 
  -8   1   5      757.73      692.89     16.98 o 
  -7   1   5     1492.11     1435.33     27.01 o 
  -6   1   5     1954.28     2073.54     38.09 o 
  -5   1   5      285.97      268.64      8.38 o 
  -4   1   5      572.53      552.24      8.58 o 
  -3   1   5      655.35      562.07     11.27 o 
  -2   1   5     2740.96     2752.00     49.46 o 
  -1   1   5     1442.92     1415.48     25.71 o 
   0   1   5     1489.90     1502.87     27.25 o 
   1   1   5     2844.66     2940.52     77.23 o 
   2   1   5     4206.41     4325.90    176.84 o 
   3   1   5      937.71      845.77     15.98 o 
   4   1   5     1197.90     1230.55     38.92 o 
   5   1   5      273.38      292.04      6.77 o 
   6   1   5      330.61      321.98      7.80 o 
   7   1   5      527.76      487.13     10.85 o 
   8   1   5     1048.49     1008.35     53.15 o 
   9   1   5      585.96      615.71     20.80 o 
 -11   2   5        2.27      -18.37     18.37 o 
 -10   2   5        4.08        3.25      3.60 o 
  -9   2   5       79.50       64.85     14.70 o 
  -8   2   5        0.12        8.33     10.04 o 
  -7   2   5      416.18      383.10      8.70 o 
  -6   2   5      128.20      115.69      3.87 o 
  -5   2   5      439.31      435.98     22.85 o 
  -4   2   5      807.37      765.00     12.21 o 
  -3   2   5      383.48      374.00      7.54 o 
  -2   2   5        7.71        6.24      2.50 o 
  -1   2   5     1595.68     1616.78     29.26 o 
   0   2   5      225.83      193.68      4.20 o 
   1   2   5        4.40        5.07      1.05 o 
   2   2   5        2.38       11.25      1.38 o 
   3   2   5      689.63      684.82     19.34 o 
   4   2   5      133.97      150.47      6.66 o 
   5   2   5      213.47      210.57      5.55 o 
   6   2   5      178.08      186.53      8.48 o 
   7   2   5        0.07       -2.73      2.73 o 
   8   2   5       47.30       49.04      5.10 o 
   9   2   5        5.78       11.51      4.92 o 
 -10   3   5       20.79       21.62      4.32 o 
  -9   3   5      404.28      393.03      9.65 o 
  -8   3   5     1442.85     1449.13     31.95 o 
  -7   3   5      298.73      276.33      6.78 o 
  -6   3   5      116.00      117.71      4.09 o 
  -5   3   5      824.84      817.35     15.71 o 
  -4   3   5      402.87      365.45      6.06 o 
  -3   3   5      248.33      198.27      3.87 o 
  -2   3   5     4999.36     5221.68     93.13 o 
  -1   3   5      257.76      261.58      5.33 o 
   0   3   5     1717.36     1814.71    117.68 o 
   1   3   5      751.50      819.50     15.29 o 
   2   3   5     2222.37     2356.64     42.65 o 
   3   3   5     1911.03     1916.80     35.06 o 
   4   3   5      104.42      102.41      3.67 o 
   5   3   5      488.84      497.44     13.07 o 
   6   3   5      258.89      235.28      6.72 o 
   7   3   5      695.49      702.02     19.84 o 
   8   3   5      222.25      249.10     22.38 o 
   9   3   5      164.84      145.70      7.14 o 
 -10   4   5       44.41       31.25      4.54 o 
  -9   4   5       40.03       32.15      3.96 o 
  -8   4   5        0.56        3.48      3.06 o 
  -7   4   5      111.94      104.93      5.61 o 
  -6   4   5      679.38      664.44     13.37 o 
  -5   4   5       25.44       19.90      5.16 o 
  -4   4   5       57.44       44.37      1.78 o 
  -3   4   5      348.71      307.06      5.21 o 
  -2   4   5      914.46      901.67     23.19 o 
  -1   4   5     2404.75     2717.52     48.67 o 
   0   4   5      180.73      184.16     28.87 o 
   1   4   5      439.27      571.80     65.32 o 
   2   4   5     1081.83     1371.99     28.00 o 
   3   4   5      465.42      505.49     12.14 o 
   4   4   5      404.81      445.83     19.16 o 
   5   4   5      642.89      673.10     26.40 o 
   6   4   5      157.11      165.99      5.91 o 
   7   4   5      166.55      162.77      6.55 o 
   8   4   5      178.47      178.12     13.09 o 
   9   4   5       23.67       21.05      6.64 o 
 -10   5   5       16.19       17.51      6.53 o 
  -9   5   5        9.54       18.20      5.58 o 
  -8   5   5      776.78      811.91     23.87 o 
  -7   5   5       32.02       34.50      4.83 o 
  -6   5   5      876.22      905.48     25.44 o 
  -5   5   5      865.74      875.04     16.83 o 
  -4   5   5      322.34      281.87      6.39 o 
  -3   5   5      352.46      327.72      7.09 o 
  -2   5   5     1148.99     1069.38     20.10 o 
  -1   5   5     2212.18     2287.79     58.92 o 
   0   5   5      857.65      931.49     25.02 o 
   1   5   5      211.70      221.67      7.55 o 
   2   5   5      544.91      618.46     12.21 o 
   3   5   5      387.71      405.71     21.96 o 
   4   5   5       96.41      101.95      4.69 o 
   5   5   5      319.19      327.52     36.25 o 
   6   5   5      319.46      353.17      9.25 o 
   7   5   5      428.40      452.49     39.45 o 
   8   5   5      266.69      244.90      8.25 o 
  -9   6   5       51.55       38.78      6.89 o 
  -8   6   5        3.90       -4.31      4.31 o 
  -7   6   5       21.29       15.91      5.28 o 
  -6   6   5       87.31       89.10      6.68 o 
  -5   6   5        3.11       -2.43      9.45 o 
  -4   6   5      125.18      117.78      5.76 o 
  -3   6   5       64.34       63.59      5.82 o 
  -2   6   5       57.63       47.09      2.46 o 
  -1   6   5      795.31      809.65     22.24 o 
   0   6   5      189.41      181.45      6.81 o 
   1   6   5      667.80      693.24     19.37 o 
   2   6   5      326.03      350.17     11.31 o 
   3   6   5       81.58       58.11      5.03 o 
   4   6   5       21.72       42.44      4.57 o 
   5   6   5      250.24      284.23     11.31 o 
   6   6   5        5.38        2.83      4.61 o 
   7   6   5       33.18       46.25      7.08 o 
   8   6   5      208.80      244.44     12.59 o 
  -9   7   5        6.11       27.66      7.43 o 
  -8   7   5       24.35       14.68      6.61 o 
  -7   7   5      426.80      480.42     16.24 o 
  -6   7   5      693.44      744.86     22.36 o 
  -5   7   5      496.47      515.13     19.03 o 
  -4   7   5      476.26      472.89     12.60 o 
  -3   7   5       35.04       31.68      3.25 o 
  -2   7   5       95.60       96.33      3.50 o 
  -1   7   5       84.83       91.03      3.55 o 
   0   7   5     1479.23     1551.46     40.96 o 
   1   7   5      657.06      604.94     17.41 o 
   2   7   5      914.57      940.50     26.26 o 
   3   7   5      172.83      164.27      7.79 o 
   4   7   5        8.68       17.08      4.98 o 
   5   7   5      277.14      340.62     13.04 o 
   6   7   5       16.78       23.63      5.54 o 
   7   7   5      148.28      165.50     10.60 o 
  -8   8   5        3.15       14.68      7.45 o 
  -7   8   5        7.55        8.67      6.05 o 
  -6   8   5       15.15       20.65      5.95 o 
  -5   8   5        3.69      -11.62     11.62 o 
  -4   8   5       75.29       74.50      8.16 o 
  -3   8   5       27.24       22.57      3.44 o 
  -2   8   5       32.54       24.72      3.31 o 
  -1   8   5      280.97      277.15      6.94 o 
   0   8   5       46.99       45.59      3.48 o 
   1   8   5        0.03        1.74      3.03 o 
   2   8   5       61.76       54.58      5.46 o 
   3   8   5       40.41       22.35      4.94 o 
   4   8   5       72.12       85.18      6.62 o 
   5   8   5        0.85       -3.05      5.21 o 
   6   8   5        2.23       -4.46      4.46 o 
  -7   9   5       19.19       31.00      7.73 o 
  -6   9   5      276.42      291.88     12.73 o 
  -5   9   5      101.98       91.19      4.88 o 
  -4   9   5      238.98      210.77      6.47 o 
  -3   9   5       74.48       82.52      9.45 o 
  -2   9   5       68.06       68.90     13.94 o 
  -1   9   5       60.68       59.89      6.29 o 
   0   9   5      277.61      243.15      6.74 o 
   1   9   5      788.51      704.36     22.03 o 
   2   9   5      183.00      162.48      7.62 o 
   3   9   5       74.84       74.18      6.70 o 
   4   9   5       34.30       51.42      5.99 o 
   5   9   5       91.12      106.03      8.62 o 
  -4  10   5        0.04       10.84      4.87 o 
  -3  10   5       59.47       36.10      4.73 o 
  -2  10   5        0.56        0.62      3.67 o 
  -1  10   5       10.12       11.65      4.51 o 
   0  10   5        3.60       -3.61      3.61 o 
   1  10   5        2.57       -0.19      4.03 o 
   2  10   5        9.71        4.36      5.32 o 
   3  10   5        7.91        4.16      5.62 o 
   4  10   5        0.39       -5.45      6.05 o 
  -4  11   5      101.00       99.51      7.95 o 
  -3  11   5       18.39       22.52      5.11 o 
  -2  11   5      162.45      160.09      8.11 o 
  -1  11   5       76.36       82.17      7.15 o 
   0  11   5       77.65       81.46      7.05 o 
   1  11   5       70.30       55.31      7.41 o 
   2  11   5       27.19       20.52      5.69 o 
 -11   0   6       23.05       18.20      5.77 o 
 -10   0   6      148.48      154.18      8.71 o 
  -9   0   6      689.62      748.95     22.22 o 
  -8   0   6      545.79      537.88     16.39 o 
  -7   0   6      748.34      768.07     21.79 o 
  -6   0   6      757.41      694.29     19.47 o 
  -5   0   6     3141.93     3221.90     82.51 o 
  -4   0   6     1326.09     1220.65     32.14 o 
  -3   0   6      950.25      955.49     25.31 o 
  -2   0   6       78.30       63.73      3.23 o 
  -1   0   6      914.83      919.03     24.16 o 
   0   0   6      555.97      689.52     18.50 o 
   1   0   6     9879.83    12219.84    307.16 o 
   2   0   6     2439.03     2404.30     61.60 o 
   3   0   6      879.93      920.85     24.84 o 
   4   0   6      726.69      663.70     18.55 o 
   5   0   6       44.25       38.94      4.04 o 
   6   0   6     1794.39     1746.45     46.23 o 
   7   0   6       28.56       27.29      5.09 o 
   8   0   6      630.38      654.53     20.50 o 
   9   0   6        5.75       -1.80      7.49 o 
 -11   1   6       40.58       25.41      9.86 o 
 -10   1   6        1.20        2.89      3.38 o 
  -9   1   6       56.07       58.20      4.23 o 
  -8   1   6        4.55        3.27      3.55 o 
  -7   1   6        1.83       -1.93      1.93 o 
  -6   1   6      317.39      352.44     10.99 o 
  -5   1   6        9.71        9.06      1.85 o 
  -4   1   6       74.36       70.44      4.33 o 
  -3   1   6      297.90      318.36     18.32 o 
  -2   1   6       68.45       76.28      2.44 o 
  -1   1   6      266.67      232.13      5.02 o 
   0   1   6     1120.00     1236.86     29.44 o 
   1   1   6      257.82      237.04      9.36 o 
   2   1   6      215.02      175.24     11.93 o 
   3   1   6        3.31        7.37      4.56 o 
   4   1   6      207.56      185.55      4.86 o 
   5   1   6       36.45       36.70      2.94 o 
   6   1   6       13.13        4.72      2.41 o 
   7   1   6       57.07       47.48      4.14 o 
   8   1   6       19.28       18.36      3.90 o 
   9   1   6       37.73       32.73      5.61 o 
 -10   2   6      220.70      204.47     16.64 o 
  -9   2   6      495.31      456.80     18.77 o 
  -8   2   6      470.24      432.22     24.83 o 
  -7   2   6      345.31      330.18      8.24 o 
  -6   2   6        9.63       14.15      2.23 o 
  -5   2   6      845.07      793.76     15.33 o 
  -4   2   6     1360.17     1385.99     20.77 o 
  -3   2   6     1156.09     1229.31     22.78 o 
  -2   2   6     4544.91     5257.33     93.90 o 
  -1   2   6      910.16      993.13     18.35 o 
   0   2   6     1206.81     1388.94     64.09 o 
   1   2   6      967.86     1039.15     47.99 o 
   2   2   6     1251.23     1135.69     21.08 o 
   3   2   6      230.50      183.77      7.82 o 
   4   2   6       64.84       57.65      6.76 o 
   5   2   6      295.13      282.03      6.92 o 
   6   2   6      883.99      852.25     17.16 o 
   7   2   6      681.53      734.94     25.61 o 
   8   2   6      440.16      469.21     13.96 o 
   9   2   6       12.49       17.52      5.53 o 
 -10   3   6        3.09       -4.03      5.29 o 
  -9   3   6       12.61        5.38      7.69 o 
  -8   3   6        8.52        5.46      2.79 o 
  -7   3   6      460.25      503.46     19.67 o 
  -6   3   6      206.24      184.39      5.08 o 
  -5   3   6      256.94      261.71      6.50 o 
  -4   3   6       27.38       18.21      4.25 o 
  -3   3   6      269.11      206.71      6.85 o 
  -2   3   6      948.32     1001.90     18.58 o 
  -1   3   6      350.49      337.04      6.78 o 
   0   3   6      297.06      271.79      5.72 o 
   1   3   6      890.95      806.97     15.20 o 
   2   3   6        8.97       15.48      6.53 o 
   3   3   6      432.66      435.24      9.16 o 
   4   3   6      172.93      160.58      4.79 o 
   5   3   6       22.01       23.49      2.81 o 
   6   3   6      332.16      342.44     21.22 o 
   7   3   6       40.92       43.34      4.73 o 
   8   3   6       15.12        8.67      4.23 o 
   9   3   6       98.95       84.36      7.12 o 
 -10   4   6       99.95       81.03      7.48 o 
  -9   4   6      414.89      365.82     12.97 o 
  -8   4   6      367.69      341.87      8.64 o 
  -7   4   6      274.65      247.49     11.40 o 
  -6   4   6      203.18      171.91      5.13 o 
  -5   4   6      270.25      283.03     13.34 o 
  -4   4   6     1138.38     1194.21     18.12 o 
  -3   4   6      834.45      887.64     16.71 o 
  -2   4   6     2881.44     3047.01     54.68 o 
  -1   4   6     6859.44     7352.50    130.84 o 
   0   4   6      473.38      408.79     12.60 o 
   1   4   6      222.81      155.29     21.56 o 
   2   4   6      581.19      608.77     23.77 o 
   3   4   6       46.62       52.02      8.83 o 
   4   4   6      146.97      185.42      5.40 o 
   5   4   6      231.81      264.52      9.02 o 
   6   4   6     1281.96     1435.04     27.74 o 
   7   4   6      426.66      456.57     15.43 o 
   8   4   6      250.09      268.46      9.70 o 
 -10   5   6        5.41       -0.06      5.26 o 
  -9   5   6       16.44       18.61      5.84 o 
  -8   5   6      441.48      410.48     14.30 o 
  -7   5   6       21.58       31.47      5.04 o 
  -6   5   6      834.66      859.00     24.58 o 
  -5   5   6      703.69      698.74     20.18 o 
  -4   5   6       56.98       63.38      4.24 o 
  -3   5   6      266.16      238.94      5.72 o 
  -2   5   6      973.30      972.90     26.25 o 
  -1   5   6       47.43       37.42      3.85 o 
   0   5   6      225.00      227.21      8.26 o 
   1   5   6      221.56      199.94      7.44 o 
   2   5   6        0.94        3.61      3.00 o 
   3   5   6      892.07      972.75     26.86 o 
   4   5   6       37.46       21.34      4.23 o 
   5   5   6      191.14      246.89     10.18 o 
   6   5   6      261.08      290.09     11.74 o 
   7   5   6       29.90       19.04      5.65 o 
   8   5   6        5.28        2.98      6.07 o 
  -9   6   6      214.32      232.76     12.14 o 
  -8   6   6      284.31      301.94     12.39 o 
  -7   6   6      480.46      511.69     16.96 o 
  -6   6   6      327.51      327.84     12.10 o 
  -5   6   6      213.09      200.55      5.56 o 
  -4   6   6      554.95      534.35     17.32 o 
  -3   6   6       72.03       63.78      7.66 o 
  -2   6   6       95.27       88.50      3.63 o 
  -1   6   6      512.59      453.42     13.54 o 
   0   6   6      712.74      698.14     19.86 o 
   1   6   6      700.91      652.00     18.59 o 
   2   6   6      753.29      829.82     23.46 o 
   3   6   6      207.07      240.09      9.39 o 
   4   6   6      290.94      294.93     11.25 o 
   5   6   6      337.68      357.99     12.77 o 
   6   6   6      317.95      331.12     13.13 o 
   7   6   6       42.03       48.48      7.84 o 
  -8   7   6       21.25       25.46      7.13 o 
  -7   7   6        0.85       -3.35      4.74 o 
  -6   7   6       47.80       46.06      6.53 o 
  -5   7   6       15.98       15.85      2.81 o 
  -4   7   6        0.57        0.26      2.07 o 
  -3   7   6      130.15      124.40      8.41 o 
  -2   7   6      146.76      131.49      4.37 o 
  -1   7   6        0.00       -2.68      3.00 o 
   0   7   6      105.86      109.97      5.89 o 
   1   7   6      760.97      714.74     20.32 o 
   2   7   6       10.70       17.84      4.53 o 
   3   7   6      156.53      146.61      7.40 o 
   4   7   6       38.95       23.56      5.11 o 
   5   7   6        9.69        3.11      5.09 o 
   6   7   6       42.60       48.10      7.45 o 
   7   7   6       55.58       62.71      8.80 o 
  -8   8   6       48.80       46.92      8.57 o 
  -7   8   6      375.23      402.77     15.49 o 
  -6   8   6      291.85      305.56     12.52 o 
  -5   8   6      220.15      193.36      6.14 o 
  -4   8   6        1.98        8.16      2.64 o 
  -3   8   6      235.90      241.19      6.32 o 
  -2   8   6      153.70      156.20      4.97 o 
  -1   8   6      185.83      184.35      5.60 o 
   0   8   6      378.36      353.35     11.94 o 
   1   8   6      151.75      140.53      6.97 o 
   2   8   6      276.62      325.41     11.62 o 
   3   8   6       81.16      111.81      7.99 o 
   4   8   6      447.19      472.05     16.20 o 
   5   8   6      136.13      128.95      9.03 o 
   6   8   6       49.93       36.25      7.60 o 
  -7   9   6       27.82       29.26      8.18 o 
  -6   9   6        6.31       -4.87      4.87 o 
  -5   9   6        2.23       -3.99      3.99 o 
  -4   9   6        1.14        1.98      2.53 o 
  -3   9   6       23.46       18.78      3.11 o 
  -2   9   6        2.84        1.94      2.79 o 
  -1   9   6       52.52       51.78      4.26 o 
   0   9   6        3.97       10.50      3.15 o 
   1   9   6      144.45      124.08      7.98 o 
   2   9   6       21.72       34.86      5.77 o 
   3   9   6       72.50       84.87      7.73 o 
   4   9   6       67.62       81.04      8.53 o 
   5   9   6       43.11       20.10      6.55 o 
  -5  10   6       57.50       46.67      7.13 o 
  -4  10   6       43.27       50.09      4.37 o 
  -3  10   6       86.39       78.59      8.88 o 
  -2  10   6      311.11      310.03      8.14 o 
  -1  10   6      294.49      284.50     15.84 o 
   0  10   6       71.49       53.90     13.18 o 
   1  10   6       39.21       26.36      4.12 o 
   2  10   6        4.15        6.18      5.84 o 
  -3  11   6        0.81        3.71      4.72 o 
  -2  11   6        0.22        4.98      4.33 o 
  -1  11   6        1.28       10.22      4.66 o 
   0  11   6        9.87       11.59      6.07 o 
   1  11   6        0.87       -2.00      5.60 o 
 -10   1   7      228.29      192.44      6.82 o 
  -9   1   7       25.07       17.42      3.42 o 
  -8   1   7       61.36       55.60     13.37 o 
  -7   1   7      202.52      192.42      5.75 o 
  -6   1   7     1533.13     1663.42     60.47 o 
  -5   1   7     1454.47     1688.51     31.33 o 
  -4   1   7     1050.19     1165.21     21.91 o 
  -3   1   7      716.83      792.35     22.48 o 
  -2   1   7       52.49       31.31      2.34 o 
  -1   1   7     1761.45     1554.30     28.45 o 
   0   1   7     1078.98      877.67     16.46 o 
   1   1   7     2325.30     2216.03     40.21 o 
   2   1   7     1084.12     1069.62     21.94 o 
   3   1   7      108.98      113.44      4.12 o 
   4   1   7      357.15      363.57     15.55 o 
   5   1   7     1810.70     1981.60     42.55 o 
   6   1   7      172.47      183.71      5.79 o 
   7   1   7       72.33       73.38      4.72 o 
   8   1   7        2.83        0.25      4.97 o 
 -10   2   7        7.79       -4.15      6.86 o 
  -9   2   7       15.68       19.80      3.70 o 
  -8   2   7        8.59        0.09      3.95 o 
  -7   2   7      124.36      120.86      6.32 o 
  -6   2   7        1.97        2.82      2.74 o 
  -5   2   7      221.13      217.40      5.52 o 
  -4   2   7      128.58      121.08      3.98 o 
  -3   2   7      207.87      271.00      6.09 o 
  -2   2   7      306.43      286.78      8.96 o 
  -1   2   7     3231.73     3321.33     78.31 o 
   0   2   7       56.72       48.23      3.36 o 
   1   2   7     1287.79     1383.31     52.90 o 
   2   2   7      315.03      278.22      6.28 o 
   3   2   7      263.34      236.52     12.52 o 
   4   2   7      116.54      127.37      4.31 o 
   5   2   7      350.91      376.39      8.83 o 
   6   2   7       61.48       65.14      6.77 o 
   7   2   7        1.42       -6.89      6.89 o 
   8   2   7       12.80       19.40      5.74 o 
 -10   3   7      331.40      334.52     12.06 o 
  -9   3   7      145.49      140.87      6.00 o 
  -8   3   7      242.62      231.68      6.75 o 
  -7   3   7        8.07        6.25      2.69 o 
  -6   3   7      483.56      497.81     10.63 o 
  -5   3   7      804.48      836.07     16.31 o 
  -4   3   7     1280.19     1244.63     31.13 o 
  -3   3   7      957.34     1032.52     19.42 o 
  -2   3   7        5.80        9.36      1.59 o 
  -1   3   7     5510.85     5756.30    102.74 o 
   0   3   7     1002.64      994.81     20.35 o 
   1   3   7      277.36      296.11      9.79 o 
   2   3   7       20.93       31.49      2.26 o 
   3   3   7       17.30       18.91      4.30 o 
   4   3   7      265.44      237.45     14.08 o 
   5   3   7     1477.99     1446.82     39.08 o 
   6   3   7     1301.37     1349.39     45.37 o 
   7   3   7      167.28      205.23     18.10 o 
   8   3   7        2.69        3.43      4.61 o 
 -10   4   7      133.31      146.37      9.33 o 
  -9   4   7       17.15       15.30      5.28 o 
  -8   4   7       15.43        8.33      4.57 o 
  -7   4   7       68.11       58.63      6.04 o 
  -6   4   7      132.97      132.73      7.14 o 
  -5   4   7        4.73        2.27      3.56 o 
  -4   4   7      201.08      206.64      6.03 o 
  -3   4   7       73.53       79.89      4.66 o 
  -2   4   7      155.85      166.82      6.74 o 
  -1   4   7      418.49      430.26      8.70 o 
   0   4   7       28.49       21.08      1.74 o 
   1   4   7      126.88      155.18      9.67 o 
   2   4   7      267.99      302.57     16.10 o 
   3   4   7       46.42       39.97      7.68 o 
   4   4   7      263.94      255.35     22.57 o 
   5   4   7      361.33      362.42      9.31 o 
   6   4   7        9.81       10.08      5.66 o 
   7   4   7       95.10      110.68     10.23 o 
   8   4   7       64.07       57.70      6.42 o 
  -9   5   7      132.03      130.77      8.77 o 
  -8   5   7      351.62      356.42     13.37 o 
  -7   5   7      458.55      470.83     15.58 o 
  -6   5   7       24.73       24.41      4.57 o 
  -5   5   7      443.00      451.03     14.38 o 
  -4   5   7      643.35      651.98     19.31 o 
  -3   5   7       88.60       97.23      5.74 o 
  -2   5   7      522.25      526.23     15.56 o 
  -1   5   7      774.99      734.48     20.59 o 
   0   5   7      501.22      461.62     13.89 o 
   1   5   7      374.17      348.89     11.22 o 
   2   5   7      248.30      274.08     10.02 o 
   3   5   7      732.27      726.85     21.10 o 
   4   5   7      180.67      188.51      8.72 o 
   5   5   7      388.75      425.12     14.70 o 
   6   5   7      217.50      247.72     11.04 o 
   7   5   7      130.92      160.18      9.57 o 
  -9   6   7       40.26       52.13      8.27 o 
  -8   6   7       24.94       26.79      6.08 o 
  -7   6   7       24.07       10.76      5.28 o 
  -6   6   7      123.08      136.68      8.15 o 
  -5   6   7        3.64        2.34      3.65 o 
  -4   6   7      773.22      755.66     20.63 o 
  -3   6   7       76.31       72.84      7.27 o 
  -2   6   7      234.90      226.25      8.28 o 
  -1   6   7       49.23       37.95      4.81 o 
   0   6   7      218.35      193.20      7.63 o 
   1   6   7       26.64       21.64      3.59 o 
   2   6   7       95.85       86.97      5.91 o 
   3   6   7        0.24        4.57      3.88 o 
   4   6   7       76.08       80.87      6.88 o 
   5   6   7      170.31      172.51      9.64 o 
   6   6   7       78.31      105.67      7.99 o 
   7   6   7       24.17       30.98      6.78 o 
  -8   7   7      202.47      206.99     11.23 o 
  -7   7   7      141.76      169.50     10.04 o 
  -6   7   7      147.06      154.60      8.62 o 
  -5   7   7      243.90      226.87      9.50 o 
  -4   7   7      343.20      323.51      8.95 o 
  -3   7   7      423.02      391.06      8.73 o 
  -2   7   7      186.46      165.83      5.19 o 
  -1   7   7      364.13      325.90     11.01 o 
   0   7   7        2.39        5.62      3.33 o 
   1   7   7      665.36      617.53     18.07 o 
   2   7   7      153.59      176.42      8.30 o 
   3   7   7      405.81      379.66     13.19 o 
   4   7   7      455.80      457.70     15.44 o 
   5   7   7       50.83       49.74      6.53 o 
   6   7   7        4.76        3.24      5.49 o 
  -7   8   7       18.71       27.95      7.17 o 
  -6   8   7        0.00        1.65      5.09 o 
  -5   8   7        2.92        9.21      5.19 o 
  -4   8   7      178.32      141.21      4.78 o 
  -3   8   7       20.65       23.03     10.28 o 
  -2   8   7       25.32       16.77      2.87 o 
  -1   8   7      120.92       87.31      8.19 o 
   0   8   7       94.47       74.66      6.45 o 
   1   8   7       17.21       16.57      4.19 o 
   2   8   7       60.43       66.84      5.65 o 
   3   8   7        4.32        3.63      4.96 o 
   4   8   7       30.40       39.27      6.38 o 
   5   8   7       25.60       17.35      6.68 o 
  -6   9   7       42.48       35.47      7.36 o 
  -5   9   7       74.48       64.74      6.77 o 
  -4   9   7      113.27      105.99      7.02 o 
  -3   9   7      302.51      267.13      7.23 o 
  -2   9   7      306.88      257.76     12.68 o 
  -1   9   7       97.13       94.34      9.64 o 
   0   9   7       74.18       72.78      8.49 o 
   1   9   7       50.80       62.64      6.10 o 
   2   9   7       79.62      108.19      7.30 o 
   3   9   7      147.19      145.10      9.29 o 
   4   9   7       57.21       52.49      8.12 o 
  -5  10   7        1.03        7.19      5.92 o 
  -4  10   7        4.83        7.78      3.34 o 
  -3  10   7        0.62       11.69      3.41 o 
  -2  10   7        7.04        3.62      2.93 o 
  -1  10   7        2.61       -0.42      2.86 o 
   0  10   7        3.48       -1.99      3.53 o 
   1  10   7       15.25       17.41      4.42 o 
   2  10   7        7.24       13.22      5.88 o 
   3  10   7        9.20        4.89      6.35 o 
  -2  11   7       73.89       74.66      7.17 o 
  -1  11   7      110.38      104.46      8.34 o 
   0  11   7       30.00       38.51      6.72 o 
 -10   0   8      152.29      128.91      8.60 o 
  -9   0   8        2.99        4.49      5.04 o 
  -8   0   8       23.66       23.31      4.44 o 
  -7   0   8     1320.46     1318.82     35.75 o 
  -6   0   8     1422.96     1537.36     41.04 o 
  -5   0   8      155.07      154.65      6.82 o 
  -4   0   8      336.37      374.82     11.78 o 
  -3   0   8       97.88       99.70      4.90 o 
  -2   0   8     2375.17     2800.20     71.70 o 
  -1   0   8     1985.60     2202.92     56.67 o 
   0   0   8     1244.75     1202.92     31.58 o 
   1   0   8       21.85       21.08      3.16 o 
   2   0   8      762.36      833.58     22.81 o 
   3   0   8      530.86      458.00     13.68 o 
   4   0   8     1552.99     1409.49     37.59 o 
   5   0   8     1956.79     1996.11     52.63 o 
   6   0   8      150.57      131.35      7.31 o 
   7   0   8       59.41       71.16      7.52 o 
   8   0   8       25.19       21.72      7.19 o 
 -10   1   8        0.41       -3.14      3.14 o 
  -9   1   8        2.84       -1.48      4.93 o 
  -8   1   8       85.39       70.78      4.51 o 
  -7   1   8      137.54      136.83      4.94 o 
  -6   1   8       60.61       52.61      3.45 o 
  -5   1   8       14.18       15.07      2.41 o 
  -4   1   8       59.75       60.66      3.15 o 
  -3   1   8      419.89      477.23      9.79 o 
  -2   1   8       15.72       10.65      2.13 o 
  -1   1   8       83.28      110.41      5.16 o 
   0   1   8      105.08      104.99      4.45 o 
   1   1   8        6.98       10.91      4.21 o 
   2   1   8      182.37      196.05      5.05 o 
   3   1   8       25.02       19.06      2.65 o 
   4   1   8       12.30        6.53      8.24 o 
   5   1   8       74.55       74.11      4.45 o 
   6   1   8       81.10       78.13      6.59 o 
   7   1   8        0.71        3.04      3.40 o 
   8   1   8        4.60       -8.86      8.86 o 
 -10   2   8       39.64       33.50      5.45 o 
  -9   2   8       48.56       56.77      8.53 o 
  -8   2   8      296.88      338.05     21.69 o 
  -7   2   8     1158.76     1290.31     24.92 o 
  -6   2   8      448.40      495.72     19.99 o 
  -5   2   8      238.21      237.09      6.14 o 
  -4   2   8      340.50      325.68      7.42 o 
  -3   2   8      273.86      244.14     12.30 o 
  -2   2   8     1982.31     2078.57     37.92 o 
  -1   2   8     1353.04     1531.72     28.26 o 
   0   2   8      570.58      603.99     11.90 o 
   1   2   8        5.62        8.62      1.93 o 
   2   2   8      295.24      294.39      9.36 o 
   3   2   8      736.85      721.23     14.37 o 
   4   2   8     1278.17     1284.71     28.24 o 
   5   2   8      649.35      670.69     14.01 o 
   6   2   8      155.62      149.46      5.55 o 
   7   2   8        3.75        6.63      3.71 o 
   8   2   8       38.71       37.15      4.24 o 
 -10   3   8        5.95        4.12      5.41 o 
  -9   3   8       65.74       63.48      4.87 o 
  -8   3   8       68.42       66.75      4.65 o 
  -7   3   8        7.33       12.61      4.12 o 
  -6   3   8      695.24      728.06     28.89 o 
  -5   3   8       44.46       55.83      3.48 o 
  -4   3   8       44.01       35.80      2.61 o 
  -3   3   8       25.73       26.68      2.12 o 
  -2   3   8     1084.94     1111.73     20.87 o 
  -1   3   8      229.42      229.37     14.93 o 
   0   3   8      195.86      191.30     12.66 o 
   1   3   8      135.79      135.17      3.93 o 
   2   3   8       18.31       18.77      4.07 o 
   3   3   8      533.22      536.38     12.70 o 
   4   3   8       31.16       20.02      4.44 o 
   5   3   8      117.28      135.39      5.42 o 
   6   3   8       23.32       30.15      7.36 o 
   7   3   8        0.32       -5.11      7.16 o 
   8   3   8       14.25       14.18      5.23 o 
  -9   4   8       34.24       34.33      6.48 o 
  -8   4   8      743.70      770.61     23.07 o 
  -7   4   8      340.18      369.80     13.03 o 
  -6   4   8      120.61      125.72      7.29 o 
  -5   4   8      172.32      168.57      7.90 o 
  -4   4   8      233.54      184.04      7.67 o 
  -3   4   8      109.83       97.31      5.44 o 
  -2   4   8     1991.30     1835.43     48.20 o 
  -1   4   8      899.53      829.29     23.21 o 
   0   4   8     1429.13     1302.48     34.74 o 
   1   4   8        2.19       -2.45      2.45 o 
   2   4   8       52.27       77.59     25.97 o 
   3   4   8      875.48      981.01     56.53 o 
   4   4   8      199.37      242.27     37.93 o 
   5   4   8      218.25      257.68     25.20 o 
   6   4   8      170.09      160.32      9.46 o 
   7   4   8      108.72       74.83      7.89 o 
  -9   5   8        2.45       -0.06      5.04 o 
  -8   5   8       43.00       38.78      6.87 o 
  -7   5   8        8.25       15.15      4.94 o 
  -6   5   8      156.68      157.90      8.15 o 
  -5   5   8       30.40       38.58      5.28 o 
  -4   5   8        0.02        0.65      2.05 o 
  -3   5   8       37.57       30.09      4.06 o 
  -2   5   8      429.82      407.84     12.82 o 
  -1   5   8       34.70       33.09      4.53 o 
   0   5   8     1010.16      969.90     26.59 o 
   1   5   8        6.75        7.10      3.24 o 
   2   5   8      108.64      145.59      7.20 o 
   3   5   8      299.61      296.04     11.30 o 
   4   5   8      101.21       95.43      6.96 o 
   5   5   8       62.00       64.78      6.72 o 
   6   5   8       94.87       97.90      8.04 o 
   7   5   8       30.73       30.40      7.13 o 
  -9   6   8        6.52       16.93      6.85 o 
  -8   6   8       50.05       54.97      8.27 o 
  -7   6   8      202.69      202.10     10.48 o 
  -6   6   8      162.38      162.00      8.71 o 
  -5   6   8      297.34      300.26     11.51 o 
  -4   6   8      325.71      300.38     12.27 o 
  -3   6   8      262.25      261.32      7.04 o 
  -2   6   8      246.55      229.85      8.92 o 
  -1   6   8      299.78      278.95     10.01 o 
   0   6   8      874.23      901.89     25.28 o 
   1   6   8       41.90       45.03      4.98 o 
   2   6   8      461.35      464.34     15.07 o 
   3   6   8      299.23      284.33     11.19 o 
   4   6   8      123.85      142.19      8.41 o 
   5   6   8       98.38       90.96      8.53 o 
   6   6   8       30.86       43.15      7.15 o 
  -8   7   8        2.75       11.93      6.91 o 
  -7   7   8        0.01       -5.15      5.69 o 
  -6   7   8        8.93        6.95      5.22 o 
  -5   7   8       23.91       18.83      5.45 o 
  -4   7   8       20.97       13.29      2.76 o 
  -3   7   8       64.14       60.37      3.85 o 
  -2   7   8       30.04       28.53      4.94 o 
  -1   7   8       16.47       12.19      3.56 o 
   0   7   8       92.02       84.93      6.10 o 
   1   7   8        8.85        2.38      3.48 o 
   2   7   8       32.82       40.32      5.50 o 
   3   7   8        3.07       12.62      5.02 o 
   4   7   8       13.58        2.83      5.15 o 
   5   7   8        2.39        1.63      6.20 o 
   6   7   8        6.13       -5.37      5.37 o 
  -7   8   8       32.20       28.25      6.61 o 
  -6   8   8      223.59      218.08     10.37 o 
  -5   8   8       74.69       79.35      7.54 o 
  -4   8   8      458.97      445.41     14.20 o 
  -3   8   8      154.71      153.80      5.18 o 
  -2   8   8       95.36       93.22      4.79 o 
  -1   8   8        1.05       -2.19      3.93 o 
   0   8   8       68.21       64.62      6.44 o 
   1   8   8      224.84      201.58      9.00 o 
   2   8   8      349.29      347.57     13.39 o 
   3   8   8      204.09      221.03     10.93 o 
   4   8   8       41.39       45.41      6.59 o 
   5   8   8       80.80       91.13      8.44 o 
  -6   9   8       12.25        8.71      5.77 o 
  -5   9   8       22.71       19.32      5.73 o 
  -4   9   8        1.64        4.47      5.08 o 
  -3   9   8       16.74       11.78      3.37 o 
  -2   9   8       20.29       11.97      3.53 o 
  -1   9   8        0.88       -2.84      2.96 o 
   0   9   8        4.07        5.41      4.27 o 
   1   9   8       15.14       17.60      5.54 o 
   2   9   8        0.96        6.97      5.73 o 
   3   9   8       20.16       27.71      7.15 o 
  -4  10   8       72.42       73.14      7.28 o 
  -3  10   8       58.63       53.29      4.52 o 
  -2  10   8      108.22       93.95      4.89 o 
  -1  10   8       34.15       25.56      4.37 o 
   0  10   8       66.39       71.25     10.73 o 
   1  10   8       66.55       72.45     14.30 o 
   2  10   8      112.74      108.61      8.62 o 
 -10   1   9       89.13       96.73      6.07 o 
  -9   1   9      266.94      303.74      8.70 o 
  -8   1   9      254.69      290.49      7.93 o 
  -7   1   9      283.23      285.60      7.81 o 
  -6   1   9       58.10       55.89      8.10 o 
  -5   1   9      333.33      348.84     10.87 o 
  -4   1   9     1193.34     1331.24     35.45 o 
  -3   1   9     3189.25     3185.73     57.68 o 
  -2   1   9      832.84      866.26     16.69 o 
  -1   1   9        2.93        3.71      1.62 o 
   0   1   9      333.26      431.12     17.79 o 
   1   1   9      413.95      429.96      9.05 o 
   2   1   9     1411.01     1408.53     26.41 o 
   3   1   9     2248.16     2282.98     42.05 o 
   4   1   9      791.74      803.52     19.77 o 
   5   1   9       57.63       52.54      4.54 o 
   6   1   9       78.05       77.81      4.90 o 
   7   1   9        2.23        1.64      3.91 o 
 -10   2   9        0.02       -1.71      4.23 o 
  -9   2   9        4.85        8.41      3.58 o 
  -8   2   9      127.41      122.18      5.33 o 
  -7   2   9       18.03       17.63      4.66 o 
  -6   2   9       78.53       96.66      4.65 o 
  -5   2   9       17.60        8.36      2.64 o 
  -4   2   9        6.48       11.72      2.73 o 
  -3   2   9       13.43        9.64      2.32 o 
  -2   2   9      131.18      122.73      4.06 o 
  -1   2   9       86.57       81.47      8.84 o 
   0   2   9       26.53       36.07      3.36 o 
   1   2   9      156.24      163.11      4.58 o 
   2   2   9       38.27       37.71      2.74 o 
   3   2   9       13.48       18.80      4.25 o 
   4   2   9       68.31       62.38      4.05 o 
   5   2   9       92.50       85.52      4.71 o 
   6   2   9       43.85       31.64      4.33 o 
   7   2   9       66.16       58.14      5.32 o 
  -9   3   9      337.63      309.14     12.78 o 
  -8   3   9      240.64      241.90     11.13 o 
  -7   3   9      690.48      660.80     20.40 o 
  -6   3   9       39.80       39.47      5.69 o 
  -5   3   9        2.25       -1.36      6.94 o 
  -4   3   9      543.22      613.75     12.50 o 
  -3   3   9      693.62      692.03     32.29 o 
  -2   3   9     1157.12     1259.43     23.60 o 
  -1   3   9     1155.27     1217.19     22.77 o 
   0   3   9      193.65      190.30      6.75 o 
   1   3   9       94.08       83.12      4.26 o 
   2   3   9      885.89      871.29     43.14 o 
   3   3   9      932.32      989.37     19.41 o 
   4   3   9      127.72      137.36     16.80 o 
   5   3   9        9.93       10.71      4.51 o 
   6   3   9       19.80       14.49      3.98 o 
   7   3   9      144.13      141.72      9.52 o 
  -9   4   9        0.77       10.04      6.09 o 
  -8   4   9       12.86       23.57      5.95 o 
  -7   4   9      305.96      326.72     12.59 o 
  -6   4   9        0.01       -0.79      4.25 o 
  -5   4   9      191.44      220.48      9.13 o 
  -4   4   9      143.10      188.08      8.20 o 
  -3   4   9       31.63       38.97      4.42 o 
  -2   4   9      363.02      364.52     11.99 o 
  -1   4   9       15.13       40.29      4.68 o 
   0   4   9       19.61       21.00      4.87 o 
   1   4   9       26.06       13.53      3.52 o 
   2   4   9      234.11      218.06      8.79 o 
   3   4   9       73.91       80.40      6.23 o 
   4   4   9      223.48      233.30      9.97 o 
   5   4   9        8.97       18.76      6.14 o 
   6   4   9       22.74       29.69      7.38 o 
   7   4   9       48.09       55.19      7.73 o 
  -9   5   9       96.31       94.50      8.55 o 
  -8   5   9      188.82      197.74     10.54 o 
  -7   5   9      216.38      228.19     10.89 o 
  -6   5   9       82.83       86.68      7.03 o 
  -5   5   9       28.28       26.73      4.81 o 
  -4   5   9      480.52      528.49     16.52 o 
  -3   5   9      873.86      862.52     24.47 o 
  -2   5   9        2.15        0.28      3.13 o 
  -1   5   9     1028.49      931.23     25.96 o 
   0   5   9      136.51      116.02      6.62 o 
   1   5   9      223.63      206.49      8.57 o 
   2   5   9      580.55      622.53     19.17 o 
   3   5   9      171.69      175.03      8.56 o 
   4   5   9      148.87      170.11      9.20 o 
   5   5   9        2.27       11.20      5.62 o 
   6   5   9      188.55      169.65     10.46 o 
  -8   6   9       58.80       75.51      9.81 o 
  -7   6   9       67.60       69.16      7.41 o 
  -6   6   9        9.04        9.81      4.66 o 
  -5   6   9       63.88       57.61      5.65 o 
  -4   6   9      163.21      162.82      7.94 o 
  -3   6   9       38.01       38.84      5.39 o 
  -2   6   9      127.03      116.36      6.99 o 
  -1   6   9       53.95       60.87      5.69 o 
   0   6   9       68.40       70.96      6.19 o 
   1   6   9       89.42       78.20      6.04 o 
   2   6   9      206.85      182.81      9.06 o 
   3   6   9       33.04       42.17      6.70 o 
   4   6   9       44.57       26.63      6.53 o 
   5   6   9        0.01        9.55      6.14 o 
   6   6   9       24.10       21.23      7.51 o 
  -7   7   9      189.62      193.47     10.78 o 
  -6   7   9      263.98      272.12     11.87 o 
  -5   7   9      289.24      285.24     11.40 o 
  -4   7   9      205.59      184.48      8.89 o 
  -3   7   9      267.99      215.84      6.31 o 
  -2   7   9       35.37       21.32      4.94 o 
  -1   7   9        2.01        4.74      4.03 o 
   0   7   9      182.03      183.29      9.06 o 
   1   7   9       80.65       99.99      7.43 o 
   2   7   9      234.41      250.11     10.81 o 
   3   7   9      197.19      220.33     10.63 o 
   4   7   9      132.35      128.66      8.84 o 
   5   7   9      149.75      134.75      9.65 o 
  -6   8   9        7.80       -3.24      4.74 o 
  -5   8   9        7.08        1.80      4.44 o 
  -4   8   9        8.29       14.14      5.26 o 
  -3   8   9        6.01       -2.04      5.85 o 
  -2   8   9       11.57        8.82      7.31 o 
  -1   8   9        0.04       12.23      4.66 o 
   0   8   9        6.53        0.00      4.19 o 
   1   8   9      106.98      100.65      6.88 o 
   2   8   9       26.62        9.02      5.07 o 
   3   8   9        6.69       19.27      7.34 o 
   4   8   9        1.36       -4.98      4.98 o 
  -5   9   9      141.37      120.33      8.60 o 
  -4   9   9       11.81        2.85      4.70 o 
  -3   9   9       88.23       71.00      4.96 o 
  -2   9   9       77.44       70.93      6.65 o 
  -1   9   9      233.20      218.75      7.12 o 
   0   9   9       55.20       50.06      5.69 o 
   1   9   9      112.85      108.86      8.42 o 
   2   9   9       20.05       23.91      6.76 o 
  -2  10   9        0.36       -1.91      3.49 o 
  -1  10   9       18.96        8.15      5.10 o 
   0  10   9        1.54        6.82      6.55 o 
  -9   0  10       94.43       94.09      8.49 o 
  -8   0  10        4.46        3.41      5.02 o 
  -7   0  10       10.67       16.51      5.54 o 
  -6   0  10      625.16      737.66     21.98 o 
  -5   0  10     1275.79     1598.50     42.80 o 
  -4   0  10     1153.33     1414.52     37.98 o 
  -3   0  10      593.62      648.73     18.68 o 
  -2   0  10       38.80       40.27      4.34 o 
  -1   0  10      116.04      107.85      5.25 o 
   0   0  10      314.77      276.03      9.11 o 
   1   0  10     1963.20     1892.51     49.56 o 
   2   0  10     1909.19     1842.93     48.52 o 
   3   0  10      321.42      288.10     10.16 o 
   4   0  10       27.59       11.81      4.34 o 
   5   0  10       92.83       97.97      7.24 o 
   6   0  10      152.55      135.86      8.28 o 
   7   0  10      320.31      308.82     13.25 o 
  -9   1  10        0.77       -3.72      3.72 o 
  -8   1  10       10.19        7.81      3.94 o 
  -7   1  10      119.39      132.10     11.78 o 
  -6   1  10        2.41       -5.13      6.59 o 
  -5   1  10       34.96       27.73      3.76 o 
  -4   1  10        0.11       -4.16      4.16 o 
  -3   1  10      297.82      343.84      7.94 o 
  -2   1  10        3.53       -0.07      3.04 o 
  -1   1  10      100.67       90.65      3.57 o 
   0   1  10      432.52      426.35     10.71 o 
   1   1  10       49.80       49.49      3.17 o 
   2   1  10        6.38        4.56      4.64 o 
   3   1  10       20.07       28.69      3.22 o 
   4   1  10       18.18       25.14      3.96 o 
   5   1  10       73.36       81.45      4.70 o 
   6   1  10       39.21       37.04      6.38 o 
   7   1  10        5.34       -4.16      9.14 o 
  -9   2  10      115.23       95.96      8.25 o 
  -8   2  10      101.12      116.46      6.03 o 
  -7   2  10       13.48        7.30      3.58 o 
  -6   2  10      404.19      459.47     31.22 o 
  -5   2  10      582.71      671.40     14.06 o 
  -4   2  10      921.01     1015.19     28.54 o 
  -3   2  10      620.90      618.77     12.67 o 
  -2   2  10       58.20       68.55      3.37 o 
  -1   2  10       85.66      109.05     33.82 o 
   0   2  10     1278.87     1260.83     23.84 o 
   1   2  10     1268.00     1311.84     24.81 o 
   2   2  10      804.17      876.71     42.23 o 
   3   2  10      102.37      110.81      5.43 o 
   4   2  10      210.88      221.71      6.58 o 
   5   2  10      123.50      110.47      8.50 o 
   6   2  10      176.73      158.67      6.50 o 
  -9   3  10       34.88       40.47      7.49 o 
  -8   3  10        1.93        4.98      5.77 o 
  -7   3  10       13.09       10.67      5.71 o 
  -6   3  10       20.39       25.35      5.80 o 
  -5   3  10        7.24       -3.31      3.31 o 
  -4   3  10        2.17       -1.29      3.58 o 
  -3   3  10       47.76       69.31      5.67 o 
  -2   3  10      151.28      168.75      7.77 o 
  -1   3  10      664.78      635.18     18.78 o 
   0   3  10      118.11      137.09      6.77 o 
   1   3  10        9.68        1.89      3.22 o 
   2   3  10       46.20       45.84      4.22 o 
   3   3  10      143.15      139.03      7.76 o 
   4   3  10        0.51        0.71      7.64 o 
   5   3  10       86.80       91.85      5.35 o 
   6   3  10       28.98       28.67      4.74 o 
  -9   4  10      121.88      131.67     10.12 o 
  -8   4  10       96.30      109.37      9.15 o 
  -7   4  10      127.96      162.66      9.55 o 
  -6   4  10      136.58      130.27      7.76 o 
  -5   4  10      205.30      215.73      9.47 o 
  -4   4  10      580.49      536.84     16.72 o 
  -3   4  10      301.09      251.55      9.66 o 
  -2   4  10        2.66        0.92      3.33 o 
  -1   4  10      314.81      284.20     10.61 o 
   0   4  10     1027.19     1098.76     30.53 o 
   1   4  10      520.23      555.25     17.12 o 
   2   4  10      240.03      261.54     10.68 o 
   3   4  10       91.33      100.57      7.74 o 
   4   4  10       13.41       18.39      6.07 o 
   5   4  10       17.29       23.42      6.74 o 
   6   4  10      223.19      228.30     11.90 o 
  -8   5  10       31.90       34.29      6.68 o 
  -7   5  10        2.06       -3.33      5.19 o 
  -6   5  10       46.40       44.56      6.14 o 
  -5   5  10      104.17      101.71      7.67 o 
  -4   5  10        0.27       -3.80      3.80 o 
  -3   5  10       79.38       72.97      5.57 o 
  -2   5  10       12.40        8.20      3.93 o 
  -1   5  10        8.12       -3.07      3.71 o 
   0   5  10       25.86       22.43      5.13 o 
   1   5  10        7.05        7.30      4.03 o 
   2   5  10       12.80        8.91      4.53 o 
   3   5  10        6.12       16.12      5.84 o 
   4   5  10        0.82       -1.37      4.70 o 
   5   5  10      152.51      139.30      9.50 o 
  -8   6  10       85.47       94.14      9.19 o 
  -7   6  10      209.48      194.71     10.65 o 
  -6   6  10      217.69      213.02     10.63 o 
  -5   6  10       91.75       89.37      7.46 o 
  -4   6  10      350.30      318.26     12.08 o 
  -3   6  10       81.11       90.07      7.11 o 
  -2   6  10      127.88      143.29      8.06 o 
  -1   6  10       81.47       88.31      6.42 o 
   0   6  10       39.16       53.94      6.23 o 
   1   6  10      394.27      356.22     12.58 o 
   2   6  10       51.78       48.04      6.34 o 
   3   6  10      337.68      311.63     12.66 o 
   4   6  10      163.22      131.23      9.03 o 
   5   6  10       62.15       45.36      8.16 o 
  -7   7  10       10.53       -1.05      5.86 o 
  -6   7  10        2.66        4.98      5.64 o 
  -5   7  10       69.01       59.22      6.01 o 
  -4   7  10       38.30       30.92      5.69 o 
  -3   7  10      111.99       89.82      7.09 o 
  -2   7  10        0.59       -3.61      3.61 o 
  -1   7  10        0.37        6.03      4.55 o 
   0   7  10       56.02       52.19      6.23 o 
   1   7  10       12.62       10.07      4.89 o 
   2   7  10       10.89       18.50      6.07 o 
   3   7  10        2.02        5.58      5.99 o 
   4   7  10        1.14        1.70      5.86 o 
  -5   8  10       74.16       68.76      7.09 o 
  -4   8  10       53.98       41.13      6.59 o 
  -3   8  10      128.17      126.54      5.72 o 
  -2   8  10      189.07      184.36      9.19 o 
  -1   8  10      108.88      103.10      7.39 o 
   0   8  10       34.58       24.41      5.56 o 
   1   8  10       64.22       50.95      6.74 o 
   2   8  10       48.05       58.79      7.13 o 
   3   8  10       66.87       65.85      8.87 o 
  -4   9  10        4.51       -3.56      5.11 o 
  -3   9  10        2.76        3.63      3.91 o 
  -2   9  10        0.10        4.88      3.82 o 
  -1   9  10        4.99        4.61      5.47 o 
   0   9  10       19.17       13.03      4.96 o 
   1   9  10        0.16        0.19      5.92 o 
  -9   1  11       64.49       73.58      6.36 o 
  -8   1  11       32.41       30.34      5.28 o 
  -7   1  11      412.64      473.27     11.44 o 
  -6   1  11      909.36      926.88     18.92 o 
  -5   1  11      295.92      274.93      7.41 o 
  -4   1  11      117.26       98.17     12.86 o 
  -3   1  11       11.67       15.42      7.29 o 
  -2   1  11      284.31      293.63      7.28 o 
  -1   1  11      870.63      902.34     17.53 o 
   0   1  11     1621.60     1636.94     36.71 o 
   1   1  11      118.99      135.13      4.81 o 
   2   1  11        1.14       -2.16      2.16 o 
   3   1  11       24.86       30.65      3.69 o 
   4   1  11      242.96      230.29     11.90 o 
   5   1  11      824.51      780.85     16.66 o 
   6   1  11      317.92      368.19     19.18 o 
  -9   2  11        0.76       -5.15      6.09 o 
  -8   2  11       62.84       62.67      8.12 o 
  -7   2  11       38.70       37.81      7.49 o 
  -6   2  11       43.83       49.20      6.01 o 
  -5   2  11       97.87      118.09     15.23 o 
  -4   2  11        7.22        1.97      3.64 o 
  -3   2  11       15.44       22.76      2.94 o 
  -2   2  11       10.77       21.30      5.97 o 
  -1   2  11       46.84       60.19      5.39 o 
   0   2  11       22.65       24.43      6.52 o 
   1   2  11       11.83       12.42      3.49 o 
   2   2  11       52.04       58.04      4.32 o 
   3   2  11       14.59        9.28      2.84 o 
   4   2  11       26.06       26.09     10.77 o 
   5   2  11       53.60       47.93      4.94 o 
   6   2  11        0.45        8.00      5.96 o 
  -8   3  11      130.55      158.63      9.85 o 
  -7   3  11      285.98      334.10     13.40 o 
  -6   3  11      357.55      437.91     15.25 o 
  -5   3  11      176.21      192.60      9.17 o 
  -4   3  11       31.15       33.17      4.68 o 
  -3   3  11       25.81       27.74      5.15 o 
  -2   3  11      304.00      297.67     11.28 o 
  -1   3  11      683.14      645.07     19.07 o 
   0   3  11     1180.72     1133.10     31.20 o 
   1   3  11      221.03      200.11      8.72 o 
   2   3  11       14.07       10.58      4.53 o 
   3   3  11        3.45        2.19      4.53 o 
   4   3  11      200.00      183.67      9.60 o 
   5   3  11       43.86       52.93      7.75 o 
  -8   4  11        0.38       -5.24      5.24 o 
  -7   4  11      131.76      127.76      8.66 o 
  -6   4  11       14.84        0.77      4.87 o 
  -5   4  11       30.72       34.44      6.23 o 
  -4   4  11        0.25       -4.08      4.08 o 
  -3   4  11       36.11       37.94      5.28 o 
  -2   4  11      179.20      188.04      9.17 o 
  -1   4  11       35.09       46.25      5.26 o 
   0   4  11      184.97      194.85      8.52 o 
   1   4  11       44.84       51.07      5.54 o 
   2   4  11       11.10        9.59      4.61 o 
   3   4  11      116.44      110.25      7.85 o 
   4   4  11      170.37      157.15      9.12 o 
   5   4  11       14.60       12.49      7.13 o 
  -8   5  11       44.42       30.51      6.89 o 
  -7   5  11      267.56      290.36     12.56 o 
  -6   5  11       99.47       91.59      7.69 o 
  -5   5  11      140.37      143.96      8.04 o 
  -4   5  11       80.16       78.81      7.11 o 
  -3   5  11        6.26       12.86      5.09 o 
  -2   5  11      314.25      324.41     12.46 o 
  -1   5  11       35.20       24.16      5.07 o 
   0   5  11     1012.85      895.31     25.57 o 
   1   5  11      114.21      119.02      7.91 o 
   2   5  11       22.61       27.39      6.05 o 
   3   5  11      168.61      172.16      9.53 o 
   4   5  11       67.85       72.21      7.63 o 
  -7   6  11        2.98        8.03      6.05 o 
  -6   6  11        1.81        6.05      5.77 o 
  -5   6  11        3.03       10.41      5.41 o 
  -4   6  11        0.98       -4.12      4.12 o 
  -3   6  11        0.77       -3.58      3.58 o 
  -2   6  11       23.56       22.78      5.52 o 
  -1   6  11       39.73       23.06      5.41 o 
   0   6  11      108.51      109.70      6.86 o 
   1   6  11       24.55       17.95      5.43 o 
   2   6  11       20.53       25.22      5.75 o 
   3   6  11       18.91       19.13      6.31 o 
   4   6  11       42.38       36.50      7.56 o 
  -6   7  11       89.55       57.56      7.82 o 
  -5   7  11       54.83       42.86      7.13 o 
  -4   7  11      133.15      135.44      8.30 o 
  -3   7  11      283.26      288.09     12.15 o 
  -2   7  11       54.10       58.56      6.96 o 
  -1   7  11       27.44       16.72      5.22 o 
   0   7  11       50.20       49.89      6.55 o 
   1   7  11       46.70       51.28      7.09 o 
   2   7  11      160.08      141.85      9.72 o 
   3   7  11       85.56       98.54      9.99 o 
  -4   8  11        4.44       -0.73      5.26 o 
  -3   8  11        7.87       25.54      6.76 o 
  -2   8  11        0.71       -4.40      4.40 o 
  -1   8  11        5.55       -4.66      4.66 o 
   0   8  11        9.17        6.76      4.79 o 
   1   8  11        7.35       22.43      6.87 o 
  -8   0  12      230.72      286.80     13.47 o 
  -7   0  12       75.85       74.99      7.97 o 
  -6   0  12      133.84      170.63      8.66 o 
  -5   0  12       41.02       38.33      5.09 o 
  -4   0  12        3.13        7.60      4.08 o 
  -3   0  12     1329.61     1442.12     38.90 o 
  -2   0  12     1183.23     1228.84     33.55 o 
  -1   0  12      360.54      303.54     10.57 o 
   0   0  12       73.32       80.27      5.26 o 
   1   0  12        1.11        0.15      3.41 o 
   2   0  12        1.13       41.07      5.37 o 
   3   0  12      525.03      498.73     16.24 o 
   4   0  12      925.97      850.98     25.09 o 
   5   0  12       68.68       61.60      7.54 o 
  -8   1  12       67.86       98.70      6.81 o 
  -7   1  12        2.51       -3.62      6.16 o 
  -6   1  12        4.87       -4.59      4.59 o 
  -5   1  12        0.85        0.76      4.09 o 
  -4   1  12        7.64        7.69      3.27 o 
  -3   1  12       36.81       31.68      3.51 o 
  -2   1  12       33.08       41.22      3.22 o 
  -1   1  12        0.02       -4.13      6.46 o 
   0   1  12        6.29       24.55      7.43 o 
   1   1  12       33.14       32.72      4.49 o 
   2   1  12        0.02       -2.56      2.56 o 
   3   1  12        3.46       -1.17      4.42 o 
   4   1  12        4.34        9.78      3.85 o 
   5   1  12       96.11       94.61      5.50 o 
  -8   2  12      109.59      128.43     10.47 o 
  -7   2  12      368.53      396.64     15.25 o 
  -6   2  12       85.75       80.16      7.05 o 
  -5   2  12        8.68       18.46      5.17 o 
  -4   2  12       11.39       10.80      5.07 o 
  -3   2  12      404.69      430.71     14.29 o 
  -2   2  12      803.57      756.09     22.12 o 
  -1   2  12      522.79      563.75     17.78 o 
   0   2  12        7.83       10.45      3.84 o 
   1   2  12        6.07       15.73      5.28 o 
   2   2  12       11.37        9.46      3.58 o 
   3   2  12      397.30      384.86      9.46 o 
   4   2  12      616.59      602.79     19.62 o 
   5   2  12       24.69       25.91      6.78 o 
  -8   3  12       35.33       30.85      7.24 o 
  -7   3  12        0.08       -4.46      4.46 o 
  -6   3  12       43.42       47.37      6.68 o 
  -5   3  12        3.60       -3.18      3.18 o 
  -4   3  12       15.12       22.69      5.84 o 
  -3   3  12       10.96       19.00      4.76 o 
  -2   3  12        0.96        3.50      3.84 o 
  -1   3  12      120.67      156.17      8.41 o 
   0   3  12       40.66       14.67      4.10 o 
   1   3  12        0.96       -1.91      4.18 o 
   2   3  12       30.32       22.71      5.32 o 
   3   3  12       61.60       73.84      7.11 o 
   4   3  12       70.45       63.77      7.56 o 
  -7   4  12      206.52      205.56     11.75 o 
  -6   4  12      147.92      151.75      9.27 o 
  -5   4  12        1.49       -3.37      4.33 o 
  -4   4  12       20.65       19.06      5.02 o 
  -3   4  12      254.41      239.45     10.21 o 
  -2   4  12       47.48       50.68      5.65 o 
  -1   4  12      570.10      553.76     17.48 o 
   0   4  12      135.27      136.02      7.72 o 
   1   4  12       95.11      108.69      7.44 o 
   2   4  12       75.42       64.94      7.24 o 
   3   4  12      164.80      169.26      9.66 o 
   4   4  12      114.51      108.42      8.88 o 
  -7   5  12       57.39       61.33      8.12 o 
  -6   5  12       19.22       22.77      6.20 o 
  -5   5  12        0.06        0.39      4.68 o 
  -4   5  12       21.00       17.22      5.80 o 
  -3   5  12      167.27      177.89      9.29 o 
  -2   5  12       19.43        5.37      5.11 o 
  -1   5  12        7.94       13.74      5.19 o 
   0   5  12       13.13       14.85      5.15 o 
   1   5  12        7.18       -4.19      4.19 o 
   2   5  12      120.23      121.40      8.23 o 
   3   5  12       15.94        5.17      5.45 o 
  -6   6  12      131.14      120.91      8.40 o 
  -5   6  12      108.22      106.66      8.66 o 
  -4   6  12       54.05       76.30      7.30 o 
  -3   6  12      426.29      399.62     15.04 o 
  -2   6  12        7.36       10.49      5.84 o 
  -1   6  12       39.12       29.52      6.53 o 
   0   6  12      106.74       87.15      7.65 o 
   1   6  12       47.13       63.73      7.24 o 
   2   6  12      104.29      115.52      8.94 o 
  -5   7  12       11.70       18.31      6.35 o 
  -4   7  12       11.34       15.28      6.12 o 
  -3   7  12       20.65       23.72      6.35 o 
  -2   7  12        1.61       -3.48      4.79 o 
  -1   7  12        3.45        2.19      5.77 o 
   0   7  12       21.48        7.71      4.81 o 
   1   7  12        1.67        1.18      5.49 o 
  -7   1  13       10.11       -0.34      6.12 o 
  -6   1  13       35.65       45.90      7.13 o 
  -5   1  13      192.08      229.53     10.37 o 
  -4   1  13      314.93      317.58      8.61 o 
  -3   1  13      621.26      618.21     13.36 o 
  -2   1  13      251.67      265.69      7.33 o 
  -1   1  13       49.21       31.23      3.26 o 
   0   1  13        1.88        4.33      4.52 o 
   1   1  13      189.21      169.09      8.48 o 
   2   1  13      416.51      360.81      9.29 o 
   3   1  13      293.91      274.57      9.71 o 
   4   1  13        2.68        5.28      5.94 o 
  -7   2  13       42.73       34.42      6.83 o 
  -6   2  13       18.61       17.54      6.40 o 
  -5   2  13       15.25       -4.49      4.49 o 
  -4   2  13       16.61       33.10      6.48 o 
  -3   2  13       48.50       59.16      7.07 o 
  -2   2  13      169.18      188.64      9.38 o 
  -1   2  13        5.03       -3.71      3.71 o 
   0   2  13      174.56      188.95      8.63 o 
   1   2  13       25.71       30.74      5.93 o 
   2   2  13        0.74       -0.41      4.40 o 
   3   2  13       18.97       28.25      6.53 o 
   4   2  13       29.00       42.59      8.18 o 
  -7   3  13       19.18       17.77      6.70 o 
  -6   3  13       42.85       66.97      7.43 o 
  -5   3  13       38.87       44.79      7.47 o 
  -4   3  13      183.48      201.87     10.00 o 
  -3   3  13      214.66      203.95     10.10 o 
  -2   3  13       99.15       91.85      7.01 o 
  -1   3  13        1.34        0.82      4.57 o 
   0   3  13      318.95      319.93     12.37 o 
   1   3  13      195.24      205.60      9.96 o 
   2   3  13      226.49      224.96     10.78 o 
   3   3  13      180.75      169.07      9.46 o 
  -6   4  13        2.67       -4.18      5.32 o 
  -5   4  13        8.20        7.34      5.60 o 
  -4   4  13        9.49       10.09      5.99 o 
  -3   4  13        8.23       15.67      6.85 o 
  -2   4  13       59.81       63.83      7.09 o 
  -1   4  13        0.70       12.51      6.12 o 
   0   4  13       57.45       58.22      6.61 o 
   1   4  13        5.15        3.58      5.60 o 
   2   4  13        0.03        0.92      4.94 o 
   3   4  13       43.69       38.18      8.25 o 
  -6   5  13      133.49      160.53     10.88 o 
  -5   5  13       26.66       33.73      6.89 o 
  -4   5  13      101.22       72.48      7.89 o 
  -3   5  13      115.31       97.75      8.27 o 
  -2   5  13       56.79       83.20      8.70 o 
  -1   5  13       76.68       70.42      7.37 o 
   0   5  13       41.51       40.52      6.91 o 
   1   5  13      148.09      152.92      9.57 o 
   2   5  13       36.13       29.67      7.58 o 
  -4   6  13       24.61       30.12      7.58 o 
  -3   6  13       24.04       20.29      6.65 o 
  -2   6  13        5.56       -4.94      5.26 o 
  -1   6  13       23.75       10.54      5.95 o 
   0   6  13        7.17       13.46      5.71 o 
   1   6  13       14.36       14.77      6.53 o 
  -6   0  14      194.47      218.91     11.51 o 
  -5   0  14      266.10      270.08     11.97 o 
  -4   0  14      294.61      286.73     12.37 o 
  -3   0  14        1.40       -1.63      4.49 o 
  -2   0  14       20.74       19.83      5.65 o 
  -1   0  14       63.37       64.35      6.51 o 
   0   0  14      262.01      246.61     10.04 o 
   1   0  14      185.35      176.45      9.36 o 
   2   0  14       87.25       91.91      7.86 o 
  -6   1  14        5.08       13.24      5.90 o 
  -5   1  14       13.95       20.37      6.25 o 
  -4   1  14        3.07        7.77      5.79 o 
  -3   1  14       11.92        7.81      5.22 o 
  -2   1  14        0.00        1.44      5.02 o 
  -1   1  14        4.55        5.52      4.44 o 
   0   1  14       59.30       51.85      6.70 o 
   1   1  14        2.41       11.61      5.26 o 
   2   1  14        9.13        8.61      6.03 o 
  -6   2  14      133.65      144.26      9.63 o 
  -5   2  14      232.70      231.79     11.52 o 
  -4   2  14       75.56       67.75      8.06 o 
  -3   2  14       32.14       34.20      6.66 o 
  -2   2  14       11.08       19.96      5.54 o 
  -1   2  14      113.00      127.13      8.30 o 
   0   2  14      207.67      185.26     10.01 o 
   1   2  14      257.07      231.37     10.77 o 
   2   2  14       55.46       60.32      8.35 o 
  -6   3  14       17.58       28.89      6.93 o 
  -5   3  14       11.11       24.10      6.87 o 
  -4   3  14       25.06       15.95      5.97 o 
  -3   3  14        3.68       12.15      5.34 o 
  -2   3  14        2.24       -3.86      3.86 o 
  -1   3  14       77.48       87.86      7.71 o 
   0   3  14        5.15        8.71      5.34 o 
   1   3  14        0.26        5.47      6.07 o 
   2   3  14       60.67       54.16      8.23 o 
  -5   4  14      157.12      154.28     10.79 o 
  -4   4  14       50.68       56.78      8.83 o 
  -3   4  14        7.45       16.61      5.67 o 
  -2   4  14      113.68      131.70      8.66 o 
  -1   4  14        7.35       -4.64      4.64 o 
   0   4  14      174.52      122.02      8.54 o 
   1   4  14      148.88      115.29      8.66 o 
  -4   5  14        0.25       12.36      6.70 o 
  -3   5  14       23.04       23.38      6.27 o 
  -2   5  14       28.23       27.33      6.31 o 
  -1   5  14       83.31       93.11      8.40 o 
   0   5  14        6.00        5.09      5.62 o 
  -5   1  15       90.52      113.16      9.71 o 
  -4   1  15        1.40       -5.24      5.24 o 
  -3   1  15       26.35       25.37      6.20 o 
  -2   1  15      251.82      247.32     11.41 o 
  -1   1  15      277.82      244.94     11.39 o 
   0   1  15       15.51       18.27      6.55 o 
  -4   2  15       18.73       22.67      7.83 o 
  -3   2  15       17.12       21.59      7.28 o 
  -2   2  15        5.95       17.26      6.74 o 
  -1   2  15       24.95       25.95      6.01 o 
   0   2  15        1.70        3.84      6.33 o 
  -3   3  15       16.71       19.77      7.56 o 
  -2   3  15       17.48       25.18      7.32 o 
  -1   3  15      245.96      205.26     10.78 o 
                                                 
